# Supplementary material for: Systematic analysis of nuclear gene function in respiratory growth and expression of the mitochondrial genome in S. cerevisiae
Source: Microb Cell. 2020 Jun 30;7(9):234–49. doi: 10.15698/mic2020.09.729 (PMC7453639; doi:10.15698/mic2020.09.729)
Supplement: Supplementary file 2 [file mic-07-234-s02.xlsx]

## Sheet: Table S1
ORF	standard name	description	Morgenstern et al. (2017)	Dimmer et al. (2002)	Luban et al. (2005)	Merz & Westermann (2009)	this study	pet score
YAL001C	TFC3	Subunit of RNA polymerase III transcription initiation factor complex; part of TauB domain of TFIIIC that binds DNA at BoxB promoter sites of tRNA and similar genes; cooperates with Tfc6p in DNA binding; largest of six subunits of RNA polymerase III transcription initiation factor complex (TFIIIC); colocalizes with condensin at pol III genes and several ETC (“extra TFIIIC)” sites; may have a role…	0	nd	nd	nd	nd	nd
YAL002W	VPS8	Membrane-binding component of the CORVET complex; involved in endosomal vesicle tethering and fusion in the endosome to vacuole protein targeting pathway; interacts with Vps21p; contains RING finger motif	0	0	0	0	0	0
YAL003W	EFB1	Translation elongation factor 1 beta; stimulates nucleotide exchange to regenerate EF-1 alpha-GTP for the next elongation cycle; part of the EF-1 complex, which facilitates binding of aminoacyl-tRNA to the ribosomal A site; human homolog EEF1B2 can complement yeast efb1 mutants	0	nd	nd	nd	nd	nd
YAL004W		Dubious open reading frame; unlikely to encode a functional protein, based on available experimental and comparative sequence data; completely overlaps verified gene SSA1/YAL005C	0	0	0	0	0	0
YAL005C	SSA1	ATPase involved in protein folding and NLS-directed nuclear transport; member of HSP70 family; required for ubiquitin-dependent degradation of short-lived proteins; forms chaperone complex with Ydj1p; localized to nucleus, cytoplasm, cell wall; 98% identical to paralog Ssa2p with different functional specificity in propagation of yeast [URE3] prions, vacuolar-mediated degradations of gluconeogene…	0	0	0	0	0	0
YAL007C	ERP2	Member of the p24 family involved in ER to Golgi transport; similar to Emp24p and Erv25p; role in misfolded protein quality control; forms a heterotrimeric complex with Erp1p, Emp24p, and Erv25p; localized to COPII-coated vesicles; ERP2 has a paralog, ERP4, that arose from the whole genome duplication	0	0	0	0	0	0
YAL008W	FUN14	Integral mitochondrial outer membrane (MOM) protein; dosage suppressor of an MDM10 null that reduces ERMES-related phenotypes, such as alterations in mitochondrial morphology, protein complex assembly, and lipid profile; dosage suppressor of MDM12, MDM34, and MMM1 null mutant growth defects; novel mechanism of MOM import involving Tom70p, the TOM complex, and the TIM23 complex, requiring mitochon…	mitochondrial	0	0	0	0	0
YAL009W	SPO7	Putative regulatory subunit of Nem1p-Spo7p phosphatase holoenzyme; regulates nuclear growth by controlling phospholipid biosynthesis, required for normal nuclear envelope morphology, premeiotic replication, and sporulation	0	0	pet	pet	0	0.5
YAL010C	MDM10	Subunit of both the ERMES and the SAM complex; component of ERMES complex which acts as a molecular tether between the mitochondria and the ER, necessary for efficient phospholipid exchange between organelles and for mitophagy; SAM/TOB complex component that functions in the assembly of outer membrane beta-barrel proteins; involved in mitochondrial inheritance and morphology; ERMES complex is oft…	mitochondrial	pet	0	pet	0	0.5
YAL011W	SWC3	Protein of unknown function; component of the SWR1 complex, which exchanges histone variant H2AZ (Htz1p) for chromatin-bound histone H2A; required for formation of nuclear-associated array of smooth endoplasmic reticulum known as karmellae	0	0	0	0	0	0
YAL012W	CYS3	Cystathionine gamma-lyase; catalyzes one of the two reactions involved in the transsulfuration pathway that yields cysteine from homocysteine with the intermediary formation of cystathionine; protein abundance increases in response to DNA replication stress	0	pet	pet	0	pet	0.75
YAL013W	DEP1	Component of the Rpd3L histone deacetylase complex; required for diauxic shift-induced histone H2B deposition onto rDNA genes; transcriptional modulator involved in regulation of structural phospholipid biosynthesis genes and metabolically unrelated genes, as well as maintenance of telomeres, mating efficiency, and sporulation	0	0	0	pet	0	0.25
YAL014C	SYN8	Endosomal SNARE related to mammalian syntaxin 8	0	0	0	0	0	0
YAL015C	NTG1	DNA N-glycosylase and apurinic/apyrimidinic (AP) lyase; involved in base excision repair; acts in both nucleus and mitochondrion; creates a double-strand break at mtDNA origins that stimulates replication in response to oxidative stress; required for maintaining mitochondrial genome integrity; NTG1 has a paralog, NTG2, that arose from the whole genome duplication	mitochondrial	0	0	0	0	0
YAL016C-A		Dubious open reading frame; unlikely to encode a functional protein, based on available experimental and comparative sequence data; partially overlaps ORF TPD3/YAL016W	0	nd	nd	nd	nd	nd
YAL016C-B		Dubious open reading frame; unlikely to encode a functional protein, based on available experimental and comparative sequence data	0	nd	0	0	0	0
YAL016W	TPD3	Regulatory subunit A of the heterotrimeric PP2A complex; the heterotrimeric protein phosphatase 2A (PP2A) complex also contains regulatory subunit Cdc55p and either catalytic subunit Pph21p or Pph22p; required for cell morphogenesis and transcription by RNA polymerase III	0	pet	pet	0	pet	0.75
YAL017W	PSK1	PAS domain-containing serine/threonine protein kinase; coordinately regulates protein synthesis and carbohydrate metabolism and storage in response to a unknown metabolite that reflects nutritional status; PSK1 has a paralog, PSK2, that arose from the whole genome duplication	0	0	0	0	0	0
YAL018C	LDS1	Protein Involved in spore wall assembly; localizes to lipid droplets found on or outside of the prospore membrane; shares similarity with Lds2p and Rrt8p, and a strain mutant for all 3 genes exhibits reduced dityrosine fluorescence relative to the single mutants	0	0	0	0	0	0
YAL019W	FUN30	Snf2p family member with ATP-dependent chromatin remodeling activity; has a role in silencing at the mating type locus, telomeres and centromeres; enriched at centromeres and is required for correct chromatin structure around centromeres, as well as at the boundary element of the silent HMR; recruited to DNA double-strand breaks (DSBs) where it promotes 5' strand resection of DSBs; potential Cdc2…	0	0	0	0	0	0
YAL019W-A		Dubious open reading frame; unlikely to encode a functional protein, based on available experimental and comparative sequence data; partially overlaps ORF ATS1/YAL020C	0	nd	nd	nd	nd	nd
YAL020C	ATS1	Protein required for modification of wobble nucleosides in tRNA; acts with Elongator complex, Kti11p, and Kti12p; has a potential role in regulatory interactions between microtubules and the cell cycle; forms a stable heterodimer with Kti11p	0	0	0	0	0	0
YAL021C	CCR4	Component of the CCR4-NOT transcriptional complex; CCR4-NOT is involved in regulation of gene expression; component of the major cytoplasmic deadenylase, which is involved in mRNA poly(A) tail shortening	0	0	0	0	0	0
YAL022C	FUN26	High affinity, broad selectivity, nucleoside/nucleobase transporter; vacuolar membrane localized transporter which may regulate the balance of nicotinamide riboside (NmR) levels between the cytosol and vacuole, contributing to salvage of NmR for use in cytosolic NAD+ synthesis; equilibrative nucleoside transporter (ENT) family member	0	0	0	0	0	0
YAL023C	PMT2	Protein O-mannosyltransferase of the ER membrane; transfers mannose residues from dolichyl phosphate-D-mannose to protein serine/threonine residues; involved in ER quality control; acts in a complex with Pmt1p, can instead interact with Pmt5p; antifungal drug target; PMT2 has a paralog, PMT3, that arose from the whole genome duplication	0	0	0	0	0	0
YAL024C	LTE1	Protein similar to GDP/GTP exchange factors; without detectable GEF activity; required for asymmetric localization of Bfa1p at daughter-directed spindle pole bodies and for mitotic exit at low temperatures	0	0	0	0	0	0
YAL025C	MAK16	Essential nuclear protein; constituent of 66S pre-ribosomal particles; required for maturation of 25S and 5.8S rRNAs; required for maintenance of M1 satellite double-stranded RNA of the L-A virus	0	nd	nd	nd	nd	nd
YAL026C	DRS2	Trans-golgi network aminophospholipid translocase (flippase); maintains membrane lipid asymmetry in post-Golgi secretory vesicles; contributes to clathrin-coated vesicle formation, endocytosis, protein trafficking between the Golgi and endosomal system and the cellular response to mating pheromone; autoinhibited by its C-terminal tail; localizes to the trans-Golgi network; mutations in human homo…	0	0	0	pet	0	0.25
YAL026C-A		Dubious open reading frame; unlikely to encode a functional protein, based on available experimental and comparative sequence data; partially overlaps the uncharacterized ORF YAL027W and the verified gene DRS2	0	nd	nd	nd	nd	nd
YAL027W	SAW1	5'- and 3'-flap DNA binding protein; recruits Rad1p-Rad10p to single-strand annealing intermediates with 3' non-homologous tails for removal during double-strand break repair; complexes with Rad1p-Rad10p and stimulates its endonuclease activity; green fluorescent protein (GFP)-fusion protein localizes to the nucleus	0	0	0	0	0	0
YAL028W	FRT2	Tail-anchored ER membrane protein of unknown function; interacts with homolog Frt1p; promotes growth in conditions of high Na+, alkaline pH, or cell wall stress, possibly via a role in posttranslational translocation; potential Cdc28p substrate; FRT2 has a paralog, FRT1, that arose from the whole genome duplication	0	0	0	0	0	0
YAL029C	MYO4	Type V myosin motor involved in actin-based transport of cargos; required for mRNA transport, including ASH1 mRNA, and facilitating the growth and movement of ER tubules into the growing bud along with She3p; MYO4 has a paralog, MYO2, that arose from the whole genome duplication	mitochondrial	0	0	0	0	0
YAL030W	SNC1	Vesicle membrane receptor protein (v-SNARE); involved in the fusion between Golgi-derived secretory vesicles with the plasma membrane; proposed to be involved in endocytosis; member of the synaptobrevin/VAMP family of R-type v-SNARE proteins; SNC1 has a paralog, SNC2, that arose from the whole genome duplication	0	0	0	0	0	0
YAL031C	GIP4	Cytoplasmic protein that regulates protein phosphatase 1 Glc7p; protein overexpression relocalizes Glc7p from the nucleus and prevents chromosome segregation; potential Cdc28p substrate	0	0	0	0	0	0
YAL031W-A		Dubious open reading frame; unlikely to encode a functional protein, based on available experimental and comparative sequence data; partially overlaps ORF GIP4/YAL031C	0	nd	nd	nd	nd	nd
YAL032C	PRP45	Protein required for pre-mRNA splicing; associates with the spliceosome and interacts with splicing factors Prp22p and Prp46p; orthologous to human transcriptional coactivator SKIP and can activate transcription of a reporter gene	0	nd	nd	nd	nd	nd
YAL033W	POP5	Subunit of both RNase MRP and nuclear RNase P; RNase MRP cleaves pre-rRNA, while nuclear RNase P cleaves tRNA precursors to generate mature 5' ends and facilitates turnover of nuclear RNAs	0	nd	nd	nd	nd	nd
YAL034C	FUN19	Non-essential protein of unknown function; expression induced in response to heat stress; FUN19 has a paralog, YOR338W, that arose from the whole genome duplication	0	0	0	0	0	0
YAL034C-B		Dubious open reading frame; unlikely to encode a functional protein, based on available experimental and comparative sequence data	0	nd	nd	nd	nd	nd
YAL034W-A	MTW1	Essential component of the MIND kinetochore complex; joins kinetochore subunits contacting DNA to those contacting microtubules; critical to kinetochore assembly; complex consists of Mtw1p Including Nnf1p-Nsl1p-Dsn1p (MIND)	0	nd	nd	nd	nd	nd
YAL035W	FUN12	Translation initiation factor eIF5B; GTPase that promotes Met-tRNAiMet binding to ribosomes and ribosomal subunit joining; promotes GTP-dependent maturation of 18S rRNA by Nob1p; protein abundance increases in response to DNA replication stress; homolog of bacterial IF2	0	0	0	0	0	0
YAL036C	RBG1	Member of the DRG family of GTP-binding proteins; associates with translating ribosomes; interacts with Tma46p, Ygr250cp, Gir2p and Yap1p via two-hybrid	0	0	0	0	0	0
YAL037C-A		Putative protein of unknown function	0	nd	0	0	0	0
YAL037C-B		Dubious open reading frame; unlikely to encode a functional protein, based on available experimental and comparative sequence data; identified by gene-trapping, microarray-based expression analysis, and genome-wide homology searching	0	nd	nd	nd	nd	nd
YAL037W		Putative protein of unknown function; YAL037W has a paralog, YOR342C, that arose from the whole genome duplication	0	0	0	0	0	0
YAL038W	CDC19	Pyruvate kinase; functions as a homotetramer in glycolysis to convert phosphoenolpyruvate to pyruvate, the input for aerobic (TCA cycle) or anaerobic (glucose fermentation) respiration; regulated via allosteric activation by fructose bisphosphate; CDC19 has a paralog, PYK2, that arose from the whole genome duplication	0	nd	nd	nd	nd	nd
YAL039C	CYC3	Cytochrome c heme lyase (holocytochrome c synthase); attaches heme to apo-cytochrome c (Cyc1p or Cyc7p) in mitochondrial intermembrane space; human homolog HCCS implicated in microphthalmia with linear skin defects (MLS), and can complement yeast null mutant	mitochondrial	pet	pet	pet	0	0.75
YAL040C	CLN3	G1 cyclin involved in cell cycle progression; activates Cdc28p kinase to promote G1 to S phase transition; plays a role in regulating transcription of other G1 cyclins, CLN1 and CLN2; regulated by phosphorylation and proteolysis; acetyl-CoA induces CLN3 transcription in response to nutrient repletion to promote cell-cycle entry; cell cycle arrest phenotype of the cln1 cln2 cln3 triple null mutant…	0	0	0	0	0	0
YAL041W	CDC24	Guanine nucleotide exchange factor (GEF) for Cdc42p; required for polarity establishment and maintenance, and mutants have morphological defects in bud formation and shmooing; relocalizes from nucleus to cytoplasm upon DNA replication stress; thermosensitivity of the cdc24-4 mutant in the presence of sorbitol is functionally complemented by human CDC42	0	nd	nd	nd	nd	nd
YAL042C-A		Dubious open reading frame; unlikely to encode a functional protein, based on available experimental and comparative sequence data; partially overlaps verified ORF ERV46/YAL042W; YAL042C-A is a non-essential gene	0	0	0	0	0	0
YAL042W	ERV46	Protein localized to COPII-coated vesicles; forms a complex with Erv41p; involved in the membrane fusion stage of transport	0	0	0	0	0	0
YAL043C	PTA1	Subunit of holo-CPF; holo-CPF is a multiprotein complex and functional homolog of mammalian CPSF, required for the cleavage and polyadenylation of mRNA and snoRNA 3' ends; involved in pre-tRNA processing; binds to the phosphorylated CTD of RNAPII	0	nd	nd	nd	nd	nd
YAL044C	GCV3	H subunit of the mitochondrial glycine decarboxylase complex; glycine decarboxylase is required for the catabolism of glycine to 5,10-methylene-THF; also required for all protein lipoylation; expression is regulated by levels of 5,10-methylene-THF	mitochondrial	pet	pet	pet	pet	1
YAL044W-A	BOL1	Mitochondrial matrix protein involved in Fe-S cluster biogenesis; facilitates [4Fe-2S] cluster inception into mitochondrial proteins such as lipoate synthase and succinate dehydrogenase; interacts and may function with Grx5p at an early step in Fe-S cluster biosynthesis; forms dimeric complexes with Grx5p and Nfu1p that alter the stability of shared Fe/S clusters; sequence similarity to human BOL…	mitochondrial	nd	0	0	0	0
YAL045C		Dubious open reading frame; unlikely to encode a functional protein, based on available experimental and comparative sequence data; almost completely overlaps YAL044W-A	0	0	0	0	0	0
YAL046C	BOL3	Protein involved in Fe-S cluster transfer to mitochondrial clients; protects [4Fe-4S] clusters from damage due to oxidative stress by acting along with Nfu1p at a late step in the transfer of [4Fe-4S] clusters from the ISA complex to mitochondrial client proteins like lipoate synthase and succinate dehydrogenase; sequence similarity to human BOLA family member, BOLA3, mutations of which are assoc…	mitochondrial	0	0	0	0	0
YAL047C	SPC72	Gamma-tubulin small complex (gamma-TuSC) receptor; recruits the gamma-TuSC complex to the cytoplasmic side of the SPB, connecting nuclear microtubules to the SPB; involved in astral microtubule formation, stabilization, and with Stu2p, anchoring astral MTs at the cytoplasmic face of the SPB, and regulating plus-end MT dynamics; regulated by Cdc5 kinase	0	pet	pet	0	0	0.5
YAL047W-A		Dubious open reading frame; unlikely to encode a functional protein, based on available experimental and comparative sequence data; partially overlaps ORF GEM1/YAL048C	0	nd	nd	nd	nd	nd
YAL048C	GEM1	Outer mitochondrial membrane GTPase, subunit of the ERMES complex; potential regulatory subunit of the ERMES complex that links the ER to mitochondria and may promote inter-organellar calcium and phospholipid exchange as well as coordinating mitochondrial DNA replication and growth; cells lacking Gem1p contain collapsed, globular, or grape-like mitochondria; ortholog of metazoan Miro GTPases	mitochondrial	0	pet	0	pet	0.5
YAL049C	AIM2	Cytoplasmic protein involved in mitochondrial function or organization; null mutant displays reduced frequency of mitochondrial genome loss; potential Hsp82p interactor	0	0	0	0	0	0
YAL051W	OAF1	Oleate-activated transcription factor; subunit of a heterodimeric complex with Pip2p, which binds to oleate-response elements (ORE) in the promoter of genes involved in beta-oxidation of fatty acids, peroxisome organization and biogenesis, activating transcription in the presence of oleate; regulates chromatin silencing at telomeres; involved in diauxic shift; OAF1 has a paralog, PIP2, that arose…	0	0	0	0	0	0
YAL053W	FLC2	Putative calcium channel involved in calcium release under hypotonic stress; required for uptake of FAD into endoplasmic reticulum; involved in cell wall maintenance; FLC2 has a paralog, YOR365C, that arose from the whole genome duplication	0	0	0	0	0	0
YAL054C	ACS1	Acetyl-coA synthetase isoform; along with Acs2p, acetyl-coA synthetase isoform is the nuclear source of acetyl-coA for histone acetylation; expressed during growth on nonfermentable carbon sources and under aerobic conditions	0	0	0	0	0	0
YAL055W	PEX22	Putative peroxisomal membrane protein; required for import of peroxisomal proteins; functionally complements a Pichia pastoris pex22 mutation	0	0	0	0	0	0
YAL056C-A		Dubious open reading frame; unlikely to encode a functional protein, based on available experimental and comparative sequence data	0	0	0	0	0	0
YAL056W	GPB2	Multistep regulator of cAMP-PKA signaling; inhibits PKA downstream of Gpa2p and Cyr1p, thereby increasing cAMP dependency; inhibits Ras activity through direct interactions with Ira1p/2p; regulated by G-alpha protein Gpa2p; GPB2 has a paralog, GPB1, that arose from the whole genome duplication	0	0	0	0	0	0
YAL058W	CNE1	Calnexin; integral membrane ER chaperone involved in folding and quality control of glycoproteins; chaperone activity is inhibited by Mpd1p, with which Cne1p interacts; 24% identical to mammalian calnexin; Ca+ binding not yet shown in yeast	0	0	0	0	0	0
YAL059C-A		Dubious open reading frame; unlikely to encode a functional protein, based on available experimental and comparative sequence data; partially overlaps verified gene ECM1/YAL059W	0	nd	nd	nd	nd	nd
YAL059W	ECM1	Pre-ribosomal factor involved in 60S ribosomal protein subunit export; associates with the pre-60S particle; shuttles between the nucleus and cytoplasm	0	0	0	0	0	0
YAL060W	BDH1	NAD-dependent (R,R)-butanediol dehydrogenase; catalyzes oxidation of (R,R)-2,3-butanediol to (3R)-acetoin, oxidation of meso-butanediol to (3S)-acetoin, and reduction of acetoin; enhances use of 2,3-butanediol as an aerobic carbon source	0	0	0	0	0	0
YAL061W	BDH2	Putative medium-chain alcohol dehydrogenase with similarity to BDH1; transcription induced by constitutively active PDR1 and PDR3	0	0	0	0	0	0
YAL062W	GDH3	NADP(+)-dependent glutamate dehydrogenase; synthesizes glutamate from ammonia and alpha-ketoglutarate; rate of alpha-ketoglutarate utilization differs from Gdh1p; expression regulated by nitrogen and carbon sources; GDH3 has a paralog, GDH1, that arose from the whole genome duplication	0	0	0	0	0	0
YAL063C	FLO9	Lectin-like protein with similarity to Flo1p; thought to be expressed and involved in flocculation	0	nd	nd	nd	nd	nd
YAL063C-A		Putative protein of unknown function; identified by expression profiling and mass spectrometry	0	nd	nd	nd	nd	nd
YAL064C-A	TDA8	Putative protein of unknown function; null mutant is sensitive to expression of the top1-T722A allele; not an essential gene	0	0	0	0	0	0
YAL064W		Protein of unknown function; may interact with ribosomes, based on co-purification experiments	0	nd	nd	nd	nd	nd
YAL064W-B		Fungal-specific protein of unknown function	0	nd	nd	nd	nd	nd
YAL065C		Putative protein of unknown function; shows sequence similarity to FLO1 and other flocculins	0	0	0	0	0	0
YAL066W		Dubious open reading frame; unlikely to encode a functional protein, based on available experimental and comparative sequence data	0	0	0	0	0	0
YAL067C	SEO1	Putative permease; member of the allantoate transporter subfamily of the major facilitator superfamily; mutation confers resistance to ethionine sulfoxide	0	0	0	0	0	0
YAL067W-A		Putative protein of unknown function; identified by gene-trapping, microarray-based expression analysis, and genome-wide homology searching	0	nd	0	0	0	0
YAL068C	PAU8	Protein of unknown function; member of the seripauperin multigene family encoded mainly in subtelomeric regions	0	0	0	0	0	0
YAL068W-A		Dubious open reading frame; unlikely to encode a functional protein, based on available experimental and comparative sequence data; identified by gene-trapping, microarray-based expression analysis, and genome-wide homology searching	0	nd	nd	nd	nd	nd
YAL069W		Dubious open reading frame; unlikely to encode a functional protein, based on available experimental and comparative sequence data	0	nd	nd	nd	nd	nd
YAR002C-A	ERP1	Member of the p24 family involved in ER to Golgi transport; role in misfolded protein quality control; forms heterotrimeric complex with Erp2p, Emp24p, and Erv25p; localized to COPII-coated vesicles; ERP1 has a paralog, ERP6, that arose from the whole genome duplication	0	0	0	0	0	0
YAR002W	NUP60	FG-nucleoporin component of central core of the nuclear pore complex; contributes directly to nucleocytoplasmic transport and maintenance of the nuclear pore complex (NPC) permeability barrier and is involved in gene tethering at the nuclear periphery; relocalizes to the cytosol in response to hypoxia; both NUP1 and NUP60 are homologous to human NUP153	0	0	0	0	0	0
YAR003W	SWD1	Subunit of the COMPASS (Set1C) complex; COMPASS methylates histone H3 on lysine 4 and is required in transcriptional silencing near telomeres; WD40 beta propeller superfamily member with similarity to mammalian Rbbp7	0	0	0	0	0	0
YAR007C	RFA1	Subunit of heterotrimeric Replication Protein A (RPA); RPA is a highly conserved single-stranded DNA binding protein involved in DNA replication, repair, and recombination; RPA protects against inappropriate telomere recombination, and upon telomere uncapping, prevents cell proliferation by a checkpoint-independent pathway; role in DNA catenation/decatenation pathway of chromosome disentangling; …	0	nd	nd	nd	nd	nd
YAR008W	SEN34	Subunit of the tRNA splicing endonuclease; tRNA splicing endonuclease (Sen complex) is composed of Sen2p, Sen15p, Sen34p, and Sen54p; Sen complex also cleaves the CBP1 mRNA at the mitochondrial surface; Sen34p contains the active site for tRNA 3' splice site cleavage and has similarity to Sen2p and to Archaeal tRNA splicing endonuclease	mitochondrial	nd	nd	nd	nd	nd
YAR014C	BUD14	Protein involved in bud-site selection; Bud14p-Glc7p complex is a cortical regulator of dynein; forms a complex with Kel1p and Kel2p that regulates Bnr1p (formin) to affect actin cable assembly, cytokinesis, and polarized growth; diploid mutants display a random budding pattern instead of the wild-type bipolar pattern; relative distribution to the nucleus increases upon DNA replication stress	0	0	0	0	0	0
YAR015W	ADE1	N-succinyl-5-aminoimidazole-4-carboxamide ribotide synthetase; required for 'de novo' purine nucleotide biosynthesis; red pigment accumulates in mutant cells deprived of adenine; protein abundance increases in response to DNA replication stress	0	0	0	0	0	0
YAR018C	KIN3	Nonessential serine/threonine protein kinase; possible role in DNA damage response; influences tolerance to high levels of ethanol	0	0	0	0	0	0
YAR019C	CDC15	Protein kinase of the Mitotic Exit Network; localized to the spindle pole bodies at late anaphase; promotes mitotic exit by directly switching on the kinase activity of Dbf2p; required for spindle disassembly after meiosis II; relocalizes to the cytoplasm upon DNA replication stress	0	nd	nd	nd	nd	nd
YAR019W-A		Dubious open reading frame; unlikely to encode a functional protein, based on available experimental and comparative sequence data; partially overlaps ORF CDC15/YAR019C	0	nd	nd	nd	nd	nd
YAR020C	PAU7	Member of the seripauperin multigene family; active during alcoholic fermentation, regulated by anaerobiosis, inhibited by oxygen, repressed by heme	0	0	0	0	0	0
YAR023C		Putative integral membrane protein; member of DUP240 gene family	0	0	0	0	0	0
YAR027W	UIP3	Putative integral membrane protein of unknown function; interacts with Ulp1p at the nuclear periphery; member of DUP240 gene family	0	0	0	0	0	0
YAR028W		Putative integral membrane protein; member of DUP240 gene family; GFP-fusion protein is induced in response to the DNA-damaging agent MMS	0	0	0	0	0	0
YAR029W		Member of DUP240 gene family but contains no transmembrane domains; green fluorescent protein (GFP)-fusion protein localizes to the cytoplasm in a punctate pattern	0	0	0	0	0	0
YAR030C		Dubious open reading frame; unlikely to encode a functional protein, based on available experimental and comparative sequence data; partially overlaps the uncharacterized ORF YAR029W and the verified gene PRM9	0	0	0	0	0	0
YAR031W	PRM9	Pheromone-regulated protein; contains 3 predicted transmembrane segments and an FF sequence, a motif involved in COPII binding; member of DUP240 gene family; PRM9 has a paralog, PRM8, that arose from a segmental duplication	0	0	0	0	0	0
YAR033W	MST28	Putative integral membrane protein, involved in vesicle formation; forms complex with Mst27p; member of DUP240 gene family; binds COPI and COPII vesicles; MST28 has a paralog, MST27, that arose from a segmental duplication	0	nd	nd	nd	nd	nd
YAR035C-A		Putative protein of unknown function; identified by gene-trapping, microarray-based expression analysis, and genome-wide homology searching; predicted to have a role in cell budding based on computational "guilt by association" analysis	0	nd	0	0	0	0
YAR035W	YAT1	Outer mitochondrial carnitine acetyltransferase; minor ethanol-inducible enzyme involved in transport of activated acyl groups from the cytoplasm into the mitochondrial matrix; phosphorylated	mitochondrial	0	0	0	0	0
YAR037W		No annotation in SGD; overlapping with YAR035W / YAR1	0	0	0	0	0	0
YAR040C		No annotation in SGD; overlapping with YAR035W / YAR1	0	0	0	0	0	0
YAR042W	SWH1	Protein similar to mammalian oxysterol-binding protein; contains ankyrin repeats and FFAT motif; interacts with ER anchor Scs2p at the nucleus-vacuole junction; regulated by sterol binding; SWH1 has a paralog, OSH2, that arose from the whole genome duplication	0	0	0	0	0	0
YAR043C		Deleted ORF; does not encode a protein; included in the original annotation of Chromosome I but later withdrawn	0	0	0	0	0	0
YAR044W		Merged open reading frame; does not encode a discrete protein; YAR044W was originally annotated as an independent ORF, but as a result of a sequence change, it was merged with an adjacent ORF into a single reading frame, designated YAR042W	0	0	0	0	0	0
YAR047C		Dubious open reading frame; unlikely to encode a functional protein, based on available experimental and comparative sequence data	0	0	0	0	0	0
YAR050W	FLO1	Lectin-like protein involved in flocculation; cell wall protein that binds mannose chains on the surface of other cells, confers floc-forming ability that is chymotrypsin sensitive and heat resistant; important for co-flocculation with other yeasts, mediating interaction with specific species; FLO1 has a paralog, FLO5, that arose from a segmental duplication	0	0	0	0	0	0
YAR053W		Dubious open reading frame; unlikely to encode a functional protein, based on available experimental and comparative sequence data	0	nd	nd	nd	nd	nd
YAR060C		Dubious open reading frame; unlikely to encode a functional protein, based on available experimental and comparative sequence data; YAR060C has a paralog, YHR212C, that arose from a segmental duplication	0	nd	nd	nd	nd	nd
YAR064W		Pseudogenic fragment with similarity to flocculins; YAR064W has a paralog, YHR213W-B, that arose from a segmental duplication	0	nd	nd	nd	nd	nd
YAR066W		Putative GPI protein; SWAT-GFP and mCherry fusion proteins localize to the endoplasmic reticulum and vacuole respectively; YAR066W has a paralog, YHR214W, that arose from a segmental duplication	0	nd	nd	nd	nd	nd
YAR068W		Fungal-specific protein of unknown function; induced in respiratory-deficient cells; YAR068W has a paralog, YHR214W-A, that arose from a segmental duplication	0	nd	nd	nd	nd	nd
YAR069C		Dubious open reading frame; unlikely to encode a protein, based on available experimental and comparative sequence data; YAR069C has a paralog, YHR214C-D, that arose from a segmental duplication	0	nd	nd	nd	nd	nd
YAR070C		Dubious open reading frame; unlikely to encode a protein, based on available experimental and comparative sequence data; YAR070C has a paralog, YHR214C-B, that arose from a segmental duplication	0	nd	nd	nd	nd	nd
YAR071W	PHO11	One of three repressible acid phosphatases; glycoprotein that is transported to the cell surface by the secretory pathway; induced by phosphate starvation and coordinately regulated by PHO4 and PHO2; PHO11 has a paralog, PHO12, that arose from a segmental duplication	0	nd	nd	nd	nd	nd
YAR073W	IMD1	Nonfunctional protein with homology to IMP dehydrogenase; blocked reading frame, located close to the telomere; not expressed at detectable levels; YAR073W and YAR075W comprise a continuous reading frame in most strains of S. cerevisiae; YAR073W/YAR075W together have a paralog, IMD2, that arose from a segmental duplication	0	nd	nd	nd	nd	nd
YAR075W		Non-functional protein with homology IMP dehydrogenase; YAR073W/IMD1 and YAR075W comprise a continuous reading frame in most strains of S. cerevisiae; YAR073W/YAR075W together have a paralog, IMD2, that arose from a segmental duplication	0	nd	nd	nd	nd	nd
YBL001C	ECM15	Non-essential protein of unknown function; likely exists as tetramer, may be regulated by the binding of small-molecule ligands (possibly sulfate ions), may have a role in yeast cell-wall biogenesis	0	0	0	0	0	0
YBL002W	HTB2	Histone H2B; core histone protein required for chromatin assembly and chromosome function; nearly identical to HTB1; Rad6p-Bre1p-Lge1p mediated ubiquitination regulates reassembly after DNA replication, transcriptional activation, meiotic DSB formation and H3 methylation	0	0	pet	0	pet	0.5
YBL003C	HTA2	Histone H2A; core histone protein required for chromatin assembly and chromosome function; one of two nearly identical (see also HTA1) subtypes; DNA damage-dependent phosphorylation by Mec1p facilitates DNA repair; acetylated by Nat4p	0	0	0	0	0	0
YBL004W	UTP20	Component of the small-subunit (SSU) processome; SSU processome is involved in the biogenesis of the 18S rRNA	0	nd	nd	nd	nd	nd
YBL005W	PDR3	Transcriptional activator of the pleiotropic drug resistance network; regulates expression of ATP-binding cassette (ABC) transporters through binding to cis-acting PDRE sites (PDR responsive elements); has a role in response to drugs and organic solvents; post-translationally up-regulated in cells lacking functional mitochondrial genome; involved in diauxic shift; relative distribution to nucleus…	0	0	0	0	0	0
YBL006C	LDB7	Component of the RSC chromatin remodeling complex; interacts with Rsc3p, Rsc30p, Npl6p, and Htl1p to form a module important for a broad range of RSC functions	0	0	0	0	0	0
YBL006W-A		Dubious open reading frame; unlikely to encode a functional protein, based on available experimental and comparative sequence data; completely overlaps the verified gene LDB7/YBL006C	0	nd	nd	nd	nd	nd
YBL007C	SLA1	Cytoskeletal protein binding protein; required for assembly of the cortical actin cytoskeleton; interacts with proteins regulating actin dynamics and proteins required for endocytosis; found in the nucleus and cell cortex; has 3 SH3 domains	0	pet	0	0	0	0.25
YBL008W	HIR1	Subunit of the HIR complex; HIR is a nucleosome assembly complex involved in regulation of histone gene transcription; contributes to nucleosome formation, heterochromatic gene silencing, and formation of functional kinetochores	0	0	0	0	0	0
YBL008W-A		Putative protein of unknown function; identified by fungal homology and RT-PCR	0	nd	0	0	0	0
YBL009W	ALK2	Protein kinase; along with its paralog, ALK1, required for proper spindle positioning and nuclear segregation following mitotic arrest, proper organization of cell polarity factors in mitosis, proper localization of formins and polarity factors, and survival in cells that activate spindle assembly checkpoint; phosphorylated in response to DNA damage; ALK2 has a paralog, ALK1, that arose from the …	0	0	0	0	0	0
YBL010C		Putative protein of unknown function; green fluorescent protein (GFP)-fusion protein colocalizes with clathrin-coated vesicles	0	0	0	0	0	0
YBL011W	SCT1	Glycerol 3-phosphate/dihydroxyacetone phosphate sn-1 acyltransferase; dual substrate-specific acyltransferase of the glycerolipid biosynthesis pathway; prefers 16-carbon fatty acids; similar to Gpt2p; gene is constitutively transcribed	0	0	0	0	0	0
YBL012C		Dubious open reading frame; unlikely to encode a functional protein, based on available experimental and comparative sequence data	0	0	pet	0	0	0.25
YBL013W	FMT1	Methionyl-tRNA formyltransferase; catalyzes the formylation of initiator Met-tRNA in mitochondria; potential Cdc28p substrate	mitochondrial	0	0	0	0	0
YBL014C	RRN6	Component of the core factor (CF) rDNA transcription factor complex; CF is required for transcription of 35S rRNA genes by RNA polymerase I and is composed of Rrn6p, Rrn7p, and Rrn11p	0	nd	nd	nd	nd	nd
YBL015W	ACH1	Protein with CoA transferase activity; particularly for CoASH transfer from succinyl-CoA to acetate; has minor acetyl-CoA-hydrolase activity; phosphorylated; required for acetate utilization and for diploid pseudohyphal growth	mitochondrial	0	0	0	0	0
YBL016W	FUS3	Mitogen-activated serine/threonine protein kinase involved in mating; phosphoactivated by Ste7p; substrates include Ste12p, Far1p, Bni1p, Sst2p; inhibits invasive growth during mating by phosphorylating Tec1p, promoting its; inhibits recruitment of Ste5p, Cdc42p-mediated asymmetry and mating morphogenesis	0	nd	0	0	0	0
YBL017C	PEP1	Type I transmembrane sorting receptor for multiple vacuolar hydrolases; cycles between the late-Golgi and prevacuolar endosome-like compartments	0	0	0	0	0	0
YBL018C	POP8	Subunit of both RNase MRP and nuclear RNase P; RNase MRP cleaves pre-rRNA, while nuclear RNase P cleaves tRNA precursors to generate mature 5' ends and facilitates turnover of nuclear RNAs; relocalizes to the cytosol in response to hypoxia	0	nd	nd	nd	nd	nd
YBL019W	APN2	Class II abasic (AP) endonuclease involved in repair of DNA damage; homolog of human HAP1 and E. coli exoIII	0	0	0	pet	0	0.25
YBL020W	RFT1	Membrane protein required for translocation of Man5GlcNac2-PP-Dol; required for translocation of Man5GlcNac2-PP-Dol from the cytoplasmic side to the lumenal side of the ER membrane but is not the flippase; mutation is suppressed by expression of human p53 protein; essential gene	0	nd	nd	nd	nd	nd
YBL021C	HAP3	Subunit of the Hap2p/3p/4p/5p CCAAT-binding complex; complex is heme-activated and glucose-repressed; complex is a transcriptional activator and global regulator of respiratory gene expression; contains sequences contributing to both complex assembly and DNA binding	0	pet	pet	pet	0	0.75
YBL022C	PIM1	ATP-dependent Lon protease; involved in degradation of misfolded proteins in mitochondria; required for biogenesis and maintenance of mitochondria	mitochondrial	0	pet	0	pet	0.5
YBL023C	MCM2	Protein involved in DNA replication; component of the Mcm2-7 hexameric helicase complex that binds chromatin as a part of the pre-replicative complex; relative distribution to the nucleus increases upon DNA replication stress	0	nd	nd	nd	nd	nd
YBL024W	NCL1	S-adenosyl-L-methionine-dependent tRNA: m5C-methyltransferase; methylates cytosine to m5C at several positions in tRNAs and intron-containing pre-tRNAs; increases proportion of tRNALeu(CAA) with m5C at wobble position in response to hydrogen peroxide, causing selective translation of mRNA from genes enriched in TTG codon; loss of NCL1 confers hypersensitivity to oxidative stress; similar to Nop2p…	0	0	0	0	0	0
YBL025W	RRN10	Protein involved in promoting high level transcription of rDNA; subunit of UAF (upstream activation factor) for RNA polymerase I	0	nd	0	0	0	0
YBL026W	LSM2	Lsm (Like Sm) protein; part of heteroheptameric complexes (Lsm2p-7p and either Lsm1p or 8p): cytoplasmic Lsm1p complex involved in mRNA decay; nuclear Lsm8p complex part of U6 snRNP and possibly involved in processing tRNA, snoRNA, and rRNA; relocalizes from nucleus to cytoplasmic foci upon DNA replication stress	0	nd	nd	nd	nd	nd
YBL027W	RPL19B	Ribosomal 60S subunit protein L19B; rpl19a and rpl19b single null mutations result in slow growth, while the double null mutation is lethal; homologous to mammalian ribosomal protein L19, no bacterial homolog; RPL19B has a paralog, RPL19A, that arose from the whole genome duplication	0	0	0	0	0	0
YBL028C		Protein of unknown function that may interact with ribosomes; green fluorescent protein (GFP)-fusion protein localizes to the nucleolus; predicted to be involved in ribosome biogenesis	0	0	0	0	0	0
YBL029C-A		Protein of unknown function; green fluorescent protein (GFP)-fusion protein localizes to the cell periphery; protein abundance increases in response to DNA replication stress; has potential orthologs in Saccharomyces species and in Yarrowia lipolytica	0	nd	0	0	0	0
YBL029W		Non-essential protein of unknown function	0	0	0	0	0	0
YBL030C	PET9	Major ADP/ATP carrier of the mitochondrial inner membrane; exchanges cytosolic ADP for mitochondrially synthesized ATP; also imports heme and ATP; required for viability in many lab strains that carry a sal1 mutation; PET9 has a paralog, AAC3, that arose from the whole genome duplication; human homolog SLC25A4 implicated in progressive external ophthalmoplegia can complement yeast null mutant	mitochondrial	nd	nd	nd	nd	nd
YBL031W	SHE1	Mitotic spindle protein; interacts with components of the Dam1 (DASH) complex, its effector Sli15p, and microtubule-associated protein Bim1p; also localizes to nuclear microtubules and to the bud neck in a ring-shaped structure; inhibits dynein function	0	0	0	pet	0	0.25
YBL032W	HEK2	RNA binding protein involved in asymmetric localization of ASH1 mRNA; represses translation of ASH1 mRNA, an effect reversed by Yck1p-dependent phosphoryation; regulates telomere position effect and length; similarity to hnRNP-K	0	0	0	pet	0	0.25
YBL033C	RIB1	GTP cyclohydrolase II; catalyzes the first step of the riboflavin biosynthesis pathway	0	0	0	nd	0	0
YBL034C	STU1	Microtubule plus-end-tracking non-motor protein; binds to MTs, stabilizing interpolar MT plus ends, facilitating polymerization of spindle MTs and producing an outward force on spindle poles; required for structural integrity of the mitotic spindle; binds detached kinetochores (KTs) and promotes capture; relocalizes to MTs and stabilizes the spindle once captured KTs reach a spindle pole; localiz…	0	nd	nd	nd	nd	nd
YBL035C	POL12	B subunit of DNA polymerase alpha-primase complex; required for initiation of DNA replication during mitotic and premeiotic DNA synthesis; also functions in telomere capping and length regulation	0	nd	nd	nd	nd	nd
YBL036C		Putative non-specific single-domain racemase; based on structural similarity; binds pyridoxal 5'-phosphate; expression of GFP-fusion protein induced in response to the DNA-damaging agent MMS	0	0	0	pet	0	0.25
YBL037W	APL3	Alpha-adaptin; large subunit of the clathrin associated protein complex (AP-2); involved in vesicle mediated transport	0	0	0	0	0	0
YBL038W	MRPL16	Mitochondrial ribosomal protein of the large subunit; homologous to bacterial L16 ribosomal protein; synthetic lethality with hac1 mutation suggests a possible role in synthesis of precursors for protein glycosylation	mitochondrial	pet	pet	0	pet	0.75
YBL039C	URA7	Major CTP synthase isozyme (see also URA8); catalyzes the ATP-dependent transfer of the amide nitrogen from glutamine to UTP, forming CTP, the final step in de novo biosynthesis of pyrimidines; involved in phospholipid biosynthesis; capable of forming cytoplasmic filaments termed cytoophidium, especially during conditions of glucose depletion; URA7 has a paralog, URA8, that arose from the whole g…	0	0	0	0	0	0
YBL039C-A		Dubious open reading frame; unlikely to encode a functional protein, based on available experimental and comparative sequence data; completely overlaps the verified ORF URA7; identified by expression profiling and mass spectrometry	0	nd	nd	nd	nd	nd
YBL039W-B	MIN6	Putative protein of unknown function; mCherry fusion protein localizes to the vacuole	mitochondrial	nd	0	0	0	0
YBL040C	ERD2	HDEL receptor; an integral membrane protein that binds to the HDEL motif in proteins destined for retention in the endoplasmic reticulum; has a role in maintenance of normal levels of ER-resident proteins	0	nd	nd	nd	nd	nd
YBL041W	PRE7	Beta 6 subunit of the 20S proteasome	0	nd	nd	nd	nd	nd
YBL042C	FUI1	High affinity uridine permease, localizes to the plasma membrane; also mediates low but significant transport of the cytotoxic nucleoside analog 5-fluorouridine; not involved in uracil transport; relative distribution to the vacuole increases upon DNA replication stress	0	0	0	0	0	0
YBL043W	ECM13	Non-essential protein of unknown function; induced by treatment with 8-methoxypsoralen and UVA irradiation; ECM13 has a paralog, YJR115W, that arose from the whole genome duplication	0	0	0	0	0	0
YBL044W		Putative protein of unknown function; YBL044W is not an essential protein	0	0	pet	0	pet	0.5
YBL045C	COR1	Core subunit of the ubiquinol-cytochrome c reductase complex; the ubiquinol-cytochrome c reductase complex (bc1 complex) is a component of the mitochondrial inner membrane electron transport chain	mitochondrial	pet	pet	pet	pet	1
YBL046W	PSY4	Regulatory subunit of protein phosphatase PP4; presence of Psy4p in the PP4 complex (along with catalytic subunit Pph3p and Psy2p) is required for dephosphorylation of the histone variant H2AX, but not for dephosphorylation of Rad53p, during recovery from the DNA damage checkpoint; localization is cell-cycle dependent and regulated by Cdc28p phosphorylation; required for cisplatin resistance; hom…	0	0	0	pet	0	0.25
YBL047C	EDE1	Scaffold protein involved in the formation of early endocytic sites; putative regulator of cytokinesis; homo-oligomerization is required for localization to and organization of endocytic sites; has a network of interactions with other endocytic proteins; binds membranes in a ubiquitin-dependent manner; may also bind ubiquitinated membrane-associated proteins; interacts with Cmk2 and functions ups…	0	0	0	0	0	0
YBL048W	RRT1	Putative protein of unknown function; conserved across S. cerevisiae strains; identified in a screen for mutants with increased levels of rDNA transcription	0	0	0	0	0	0
YBL049W	MOH1	Protein of unknown function, essential for stationary phase survival; not required for growth on nonfermentable carbon sources; possibly linked with vacuolar transport	0	0	0	0	0	0
YBL050W	SEC17	Alpha-SNAP cochaperone; SNARE-complex adaptor for Sec18 (NSF) during the disassembly of postfusion cis-SNARE complexes; stimulates the ATPase activity of Sec18p; peripheral membrane protein required for vesicular transport between ER and Golgi, the 'priming' step in homotypic vacuole fusion, and autophagy; similar to mammalian alpha-SNAP	0	nd	nd	nd	nd	nd
YBL051C	PIN4	Protein involved in G2/M phase progression and response to DNA damage; interacts with Rad53p; contains an RNA recognition motif, a nuclear localization signal, and several SQ/TQ cluster domains; hyperphosphorylated in response to DNA damage	0	0	0	0	0	0
YBL052C	SAS3	Histone acetyltransferase catalytic subunit of NuA3 complex; acetylates histone H3, involved in transcriptional silencing; homolog of the mammalian MOZ proto-oncogene; mutant has aneuploidy tolerance; sas3gcn5 double mutation is lethal	0	0	0	0	0	0
YBL053W		Dubious open reading frame; unlikely to encode a functional protein, based on available experimental and comparative sequence data	0	0	0	pet	0	0.25
YBL054W	TOD6	PAC motif binding protein involved in rRNA and ribosome biogenesis; subunit of the RPD3L histone deacetylase complex; Myb-like HTH transcription factor; hypophosphorylated by rapamycin treatment in a Sch9p-dependent manner; activated in stochastic pulses of nuclear localization	0	0	0	0	0	0
YBL055C		3'-->5' exonuclease and endonuclease with a possible role in apoptosis; has similarity to mammalian and C. elegans apoptotic nucleases	mitochondrial	0	0	0	0	0
YBL056W	PTC3	Type 2C protein phosphatase (PP2C); dephosphorylates Hog1p (see also Ptc2p) to limit maximal kinase activity induced by osmotic stress; dephosphorylates T169 phosphorylated Cdc28p (see also Ptc2p); role in DNA damage checkpoint inactivation; PTC3 has a paralog, PTC2, that arose from the whole genome duplication	0	0	0	0	0	0
YBL057C	PTH2	One of two mitochondrially-localized peptidyl-tRNA hydrolases; negatively regulates the ubiquitin-proteasome pathway via interactions with ubiquitin-like ubiquitin-associated proteins; dispensable for cell growth; see also PTH1	mitochondrial	0	0	pet	0	0.25
YBL058W	SHP1	UBX domain-containing substrate adaptor for Cdc48p; ubiquitin regulatory X domain-containing protein that acts as a substrate recruiting cofactor for Cdc48p; positively regulates Glc7p PPase activity to promote growth and mitotic progression in complex with Cdc48p; ubiquitinated protein interactor involved in ER-associated degradation (ERAD); regulated by nuclear Ub-dependent degradation (INMAD p…	0	0	0	0	0	0
YBL059C-A	CMC2	Protein involved in respiratory chain complex assembly or maintenance; protein of the mitochondrial intermembrane space; contains twin Cx9C motifs that can form coiled coil-helix-coiled-coil helix fold	mitochondrial	nd	nd	nd	nd	nd
YBL059W	IAI11	Putative protein of unknown function; the authentic, non-tagged protein is detected in highly purified mitochondria in high-throughput studies; YBL059W has a paralog, YER093C-A, that arose from the whole genome duplication	mitochondrial	0	0	0	0	0
YBL060W	YEL1	Guanine nucleotide exchange factor specific for Arf3p; localized to the bud neck and tip; required for localization of Arf3p to the bud neck and tip	0	0	0	0	0	0
YBL061C	SKT5	Activator of Chs3p (chitin synthase III) during vegetative growth; recruits Chs3p to the bud neck via interaction with Bni4p; SKT5 has a paralog, SHC1, that arose from the whole genome duplication	0	0	0	0	0	0
YBL062W		Dubious open reading frame; unlikely to encode a functional protein, based on available experimental and comparative sequence data	0	0	0	pet	0	0.25
YBL063W	KIP1	Kinesin-related motor protein; required for mitotic spindle assembly, chromosome segregation, and 2 micron plasmid partitioning; functionally redundant with Cin8p for chromosomal but not plasmid functions	0	0	0	0	0	0
YBL064C	PRX1	Mitochondrial peroxiredoxin with thioredoxin peroxidase activity; has a role in reduction of hydroperoxides; reactivation requires Trr2p and glutathione; induced during respiratory growth and oxidative stress; phosphorylated; protein abundance increases in response to DNA replication stress	mitochondrial	0	0	0	0	0
YBL065W		Dubious open reading frame; unlikely to encode a functional protein, based on available experimental and comparative sequence data; partially overlaps verified ORF SEF1/YBL066C; YBL065W is a non-essential gene	0	0	0	0	0	0
YBL066C	SEF1	Putative transcription factor; has homolog in Kluyveromyces lactis	0	0	0	0	0	0
YBL067C	UBP13	Ubiquitin-specific protease that cleaves Ub-protein fusions; UBP13 has a paralog, UBP9, that arose from the whole genome duplication	0	0	0	0	0	0
YBL068W	PRS4	5-phospho-ribosyl-1(alpha)-pyrophosphate synthetase, synthesizes PRPP; which is required for nucleotide, histidine, and tryptophan biosynthesis; one of five related enzymes, which are active as heteromultimeric complexes; PRS4 has a paralog, PRS2, that arose from the whole genome duplication; a missense mutation in the conserved residue R196 of its human homolog PRPS1 is pathogenic	0	0	0	0	0	0
YBL068W-A		Dubious open reading frame; unlikely to encode a functional protein, based on available experimental and comparative sequence data; identified by fungal homology and RT-PCR	0	nd	nd	nd	nd	nd
YBL069W	AST1	Lipid raft associated protein; interacts with the plasma membrane ATPase Pma1p and has a role in its targeting to the plasma membrane by influencing its incorporation into lipid rafts; sometimes classified in the medium-chain dehydrogenase/reductases (MDRs) superfamily; AST1 has a paralog, AST2, that arose from the whole genome duplication	0	0	0	0	0	0
YBL070C		Dubious open reading frame; unlikely to encode a functional protein, based on available experimental and comparative sequence data	0	0	0	0	0	0
YBL071C		Putative protein of unknown function; conserved among S. cerevisiae strains; YBL071C is not an essential gene	0	0	0	0	0	0
YBL071C-B		Putative protein of unknown function; identified by gene-trapping, microarray-based expression analysis, and genome-wide homology searching	0	nd	0	0	0	0
YBL071W-A	KTI11	Zn-ribbon protein that co-purifies with Dph1 and Dph2; in a complex required for synthesis of diphthamide on translation factor eEF2 and with Elongator subunits Iki3p, Elp2p, and Elp3p; involved in modification of wobble nucleosides in tRNAs; forms a stable heterodimer with Ats1p	0	nd	0	0	0	0
YBL072C	RPS8A	Protein component of the small (40S) ribosomal subunit; homologous to mammalian ribosomal protein S8, no bacterial homolog; RPS8A has a paralog, RPS8B, that arose from the whole genome duplication	0	0	0	0	0	0
YBL073W		Dubious open reading frame; unlikely to encode a functional protein, based on available experimental and comparative sequence data; partially overlaps the essential gene AAR2/YBL074C	0	nd	nd	nd	nd	nd
YBL074C	AAR2	Component of the U5 snRNP complex; required for splicing of U3 precursors; originally described as a splicing factor specifically required for splicing pre-mRNA of the MATa1 cistron	0	nd	nd	nd	nd	nd
YBL075C	SSA3	ATPase involved in protein folding and the response to stress; plays a role in SRP-dependent cotranslational protein-membrane targeting and translocation; member of the heat shock protein 70 (HSP70) family; localized to the cytoplasm; SSA3 has a paralog, SSA4, that arose from the whole genome duplication	0	0	0	0	0	0
YBL076C	ILS1	Cytoplasmic isoleucine-tRNA synthetase; target of the G1-specific inhibitor reveromycin A	0	nd	nd	nd	nd	nd
YBL077W		Dubious open reading frame; unlikely to encode a functional protein, based on available experimental and comparative sequence data; partially overlaps the verified gene ILS1/YBL076C	0	nd	nd	nd	nd	nd
YBL078C	ATG8	Component of autophagosomes and Cvt vesicles; regulator of Atg1p, targets it to autophagosomes; binds the Atg1p-Atg13p complex, triggering its vacuolar degradation; unique ubiquitin-like protein whose conjugation target is lipid phosphatidylethanolamine (PE); Atg8p-PE is anchored to membranes, is involved in phagophore expansion, and may mediate membrane fusion during autophagosome formation; dec…	0	0	0	0	0	0
YBL079W	NUP170	Subunit of inner ring of nuclear pore complex (NPC); contributes to NPC assembly and nucleocytoplasmic transport; interacts with genomic regions that contain ribosomal protein and subtelomeric genes, where it functions in nucleosome positioning and as a repressor of transcription; both Nup170p and NUP157p are similar to human Nup155p; NUP170 has a paralog, NUP157, that arose from the whole genome…	0	0	0	0	0	0
YBL080C	PET112	Subunit of the trimeric GatFAB AmidoTransferase(AdT) complex; involved in the formation of Q-tRNAQ; mutation is functionally complemented by the bacterial GatB ortholog	mitochondrial	pet	0	pet	pet	0.75
YBL081W		Non-essential protein of unknown function; null mutation results in a decrease in plasma membrane electron transport	0	0	0	0	0	0
YBL082C	ALG3	Dolichol-P-Man dependent alpha(1-3) mannosyltransferase; involved in synthesis of dolichol-linked oligosaccharide donor for N-linked glycosylation of proteins; G353A missense mutation in human ortholog ALG3 implicated in carbohydrate deficient glycoprotein syndrome type IV, which is characterized by microcephaly, severe epilepsy, minimal psychomotor development, partial deficiency of sialic acids…	0	0	0	pet	0	0.25
YBL083C		Dubious open reading frame; unlikely to encode a functional protein, based on available experimental and comparative sequence data; overlaps verified ORF ALG3	0	0	0	0	0	0
YBL084C	CDC27	Subunit of the Anaphase-Promoting Complex/Cyclosome (APC/C); APC/C is a ubiquitin-protein ligase required for degradation of anaphase inhibitors, including mitotic cyclins, during the metaphase/anaphase transition	0	nd	nd	nd	nd	nd
YBL085W	BOI1	Protein implicated in polar growth; functionally redundant with Boi2p; interacts with bud-emergence protein Bem1p; contains an SH3 (src homology 3) domain and a PH (pleckstrin homology) domain; relocalizes from bud neck to cytoplasm upon DNA replication stress; BOI1 has a paralog, BOI2, that arose from the whole genome duplication	0	0	0	0	0	0
YBL086C		Protein of unknown function; green fluorescent protein (GFP)-fusion protein localizes to the cell periphery	0	0	0	0	0	0
YBL087C	RPL23A	Ribosomal 60S subunit protein L23A; homologous to mammalian ribosomal protein L23 and bacterial L14; RPL23A has a paralog, RPL23B, that arose from the whole genome duplication	0	0	0	0	0	0
YBL088C	TEL1	Protein kinase primarily involved in telomere length regulation; contributes to cell cycle checkpoint control in response to DNA damage; acts with Red1p and Mec1p to promote interhomolog recombination by phosphorylation of Hop1; functionally redundant with Mec1p; regulates P-body formation induced by replication stress; homolog of human ataxia-telangiectasia mutated (ATM) gene	0	0	0	0	0	0
YBL089W	AVT5	Putative transporter; member of a family of seven S. cerevisiae genes (AVT1-7) related to vesicular GABA-glycine transporters; AVT5 has a paralog, AVT6, that arose from the whole genome duplication	0	0	0	0	0	0
YBL090W	MRP21	Mitochondrial ribosomal protein of the small subunit; MRP21 exhibits genetic interactions with mutations in the COX2 and COX3 mRNA 5'-untranslated leader sequences	mitochondrial	pet	pet	pet	pet	1
YBL091C	MAP2	Methionine aminopeptidase; catalyzes the cotranslational removal of N-terminal methionine from nascent polypeptides; function is partially redundant with that of Map1p	0	0	0	0	0	0
YBL091C-A	SCS22	Protein involved in regulation of phospholipid metabolism; one of 6 proteins (Ist2p, Scs2p, Scs22p, Tcb1p, Tcb2p, Tcb3p) that connect the ER and plasma membrane (PM); regulates PM PI4P levels by controlling access of the Sac1p phosphatase to its substrate, PI4P; human VAP homolog; similar to D. melanogaster inturned protein; SWAT-GFP and mCherry fusion proteins localize to the cytosol; SCS22 has …	0	0	0	0	0	0
YBL092W	RPL32	Ribosomal 60S subunit protein L32; overexpression disrupts telomeric silencing; homologous to mammalian ribosomal protein L32, no bacterial homolog	0	nd	nd	nd	nd	nd
YBL093C	ROX3	Subunit of the RNA polymerase II mediator complex; associates with core polymerase subunits to form the RNA polymerase II holoenzyme	0	0	0	pet	0	0.25
YBL094C		Dubious open reading frame; unlikely to encode a functional protein, based on available experimental and comparative sequence data; partially overlaps uncharacterized ORF YBL095W	0	0	0	0	0	0
YBL095W	MRX3	Protein that associates with mitochondrial ribosome; likely functions in cristae junction formation; the authentic, non-tagged protein is detected in highly purified mitochondria in high-throughput studies	mitochondrial	0	0	0	0	0
YBL096C		Non-essential protein of unknown function	0	0	0	0	0	0
YBL097W	BRN1	Subunit of the condensin complex; required for chromosome condensation and for clustering of tRNA genes at the nucleolus; may influence multiple aspects of chromosome transmission	0	nd	nd	nd	nd	nd
YBL098W	BNA4	Kynurenine 3-monooxygenase; required for the de novo biosynthesis of NAD from tryptophan via kynurenine; expression regulated by Hst1p; putative therapeutic target for Huntington disease	mitochondrial	0	0	0	0	0
YBL099W	ATP1	Alpha subunit of the F1 sector of mitochondrial F1F0 ATP synthase; which is a large, evolutionarily conserved enzyme complex required for ATP synthesis; F1 translationally regulates ATP6 and ATP8 expression to achieve a balanced output of ATP synthase genes encoded in nucleus and mitochondria; phosphorylated; N-terminally propionylated in vivo	mitochondrial	pet	pet	pet	pet	1
YBL100C		Dubious open reading frame; unlikely to encode a functional protein, based on available experimental and comparative sequence data; almost completely overlaps the 5' end of ATP1	0	pet	pet	pet	0	0.75
YBL100W-C		Putative protein of unknown function; identified by gene-trapping, microarray-based expression analysis, and genome-wide homology searching	0	nd	0	0	0	0
YBL101C	ECM21	Protein involved in regulating endocytosis of plasma membrane proteins; identified as a substrate for ubiquitination by Rsp5p and deubiquitination by Ubp2p; promoter contains several Gcn4p binding elements; ECM21 has a paralog, CSR2, that arose from the whole genome duplication	0	0	0	0	0	0
YBL102W	SFT2	Tetra-spanning membrane protein found mostly in the late Golgi; non-essential; can suppress some sed5 alleles; may be part of the transport machinery, but precise function is unknown; similar to mammalian syntaxin 5	0	0	0	0	0	0
YBL103C	RTG3	bHLH/Zip transcription factor for retrograde (RTG) and TOR pathways; forms a complex with another bHLH/Zip protein, Rtg1p, to activate the pathways; target of Hog1p	0	nd	0	0	0	0
YBL103C-A		Merged open reading frame; does not encode a protein; YBL103C-A was originally annotated as an independent ORF, but as a result of a sequence change, it was merged with an adjacent ORF into a single reading frame, designated YBL104C	0	nd	nd	nd	nd	nd
YBL104C	SEA4	Subunit of SEACAT, a subcomplex of the SEA complex; Sea4p, along with Rtc1p and Mtc5p, redundantly inhibit the TORC1 inhibitory role of the Iml1p/SEACIT (Iml1p-Npr2p-Npr3p) subcomplex, a GAP for GTPase Gtr1p (EGOC subunit) in response to amino acid limitation, thereby resulting in activation of TORC1 signaling; SEA is a coatomer-related complex that associates dynamically with the vacuole; contai…	0	0	0	0	0	0
YBL105C	PKC1	Protein serine/threonine kinase; essential for cell wall remodeling during growth; localized to sites of polarized growth and the mother-daughter bud neck; homolog of the alpha, beta, and gamma isoforms of mammalian protein kinase C (PKC)	0	nd	nd	nd	nd	nd
YBL106C	SRO77	Protein with roles in exocytosis and cation homeostasis; functions in docking and fusion of post-Golgi vesicles with plasma membrane; regulates cell proliferation and colony development via the Rho1-Tor1 pathway; interacts with SNARE protein Sec9p; homolog of Drosophila lethal giant larvae tumor suppressor; SRO77 has a paralog, SRO7, that arose from the whole genome duplication	0	0	0	0	0	0
YBL107C	MIX23	Mitochondrial intermembrane space protein of unknown function; imported via the MIA import machinery; contains an unusual twin cysteine motif (CX13C CX14C)	mitochondrial	0	0	0	0	0
YBL107W-A		Dubious open reading frame; unlikely to encode a functional protein, based on available experimental and comparative sequence data; completely overlaps the Ty2 LTR YBLWdelta2; YBL107W-A has a paralog, YER138W-A, that arose from a single-locus duplication	0	nd	nd	nd	nd	nd
YBL108C-A	PAU9	Protein of unknown function; member of the seripauperin multigene family encoded mainly in subtelomeric regions; SWAT-GFP and mCherry fusion proteins localize to the endoplasmic reticulum and vacuole respectively	0	nd	nd	nd	nd	nd
YBL108W		Dubious open reading frame; unlikely to encode a functional protein, based on available experimental and comparative sequence data	0	nd	nd	nd	nd	nd
YBL109W		Dubious open reading frame; unlikely to encode a functional protein, based on available experimental and comparative sequence data	0	nd	nd	nd	nd	nd
YBL111C		Helicase-like protein encoded within the telomeric Y' element; relocalizes from mitochondrion to cytoplasm upon DNA replication stress	0	nd	nd	nd	nd	nd
YBL112C		Putative protein of unknown function; YBL112C is contained within TEL02L	0	nd	nd	nd	nd	nd
YBL113C		Helicase-like protein encoded within the telomeric Y' element	0	nd	nd	nd	nd	nd
YBL113W-A		Dubious open reading frame; unlikely to encode a functional protein, based on available experimental and comparative sequence data; identified by gene-trapping, microarray-based expression analysis, and genome-wide homology searching	0	nd	nd	nd	nd	nd
YBR001C	NTH2	Putative neutral trehalase, required for thermotolerance; may mediate resistance to other cellular stresses; NTH2 has a paralog, NTH1, that arose from the whole genome duplication	0	0	0	0	0	0
YBR002C	RER2	Forms the dehydrodolichyl diphosphate syntase (DDS) complex with NUS1; major enzyme of polyprenol synthesis in both the endoplasmic reticulum (ER) and in lipid droplets; participates in ER protein sorting; human ortholog DHDDS functionally complements the heat sensitive growth defect of a ts allele, and is associated with retinitis pigmentosa	0	nd	nd	nd	nd	nd
YBR003W	COQ1	Hexaprenyl pyrophosphate synthetase; catalyzes the first step in ubiquinone (coenzyme Q) biosynthesis	mitochondrial	pet	pet	pet	pet	1
YBR004C	GPI18	Functional ortholog of human PIG-V; PIG-V is a mannosyltransferase that transfers the second mannose in glycosylphosphatidylinositol biosynthesis; the authentic, non-tagged protein was localized to mitochondria	0	nd	nd	nd	nd	nd
YBR005W	RCR1	Protein of the ER membrane involved in cell wall chitin deposition; may function in the endosomal-vacuolar trafficking pathway, helping determine whether plasma membrane proteins are degraded or routed to the plasma membrane; RCR1 has a paralog, RCR2, that arose from the whole genome duplication	0	0	0	0	0	0
YBR006W	UGA2	Succinate semialdehyde dehydrogenase; involved in the utilization of gamma-aminobutyrate (GABA) as a nitrogen source; part of the 4-aminobutyrate and glutamate degradation pathways; localized to the cytoplasm	0	0	0	0	0	0
YBR007C	DSF2	Deletion suppressor of mpt5 mutation; relocalizes from bud neck to cytoplasm upon DNA replication stress	0	0	0	0	0	0
YBR008C	FLR1	Plasma membrane transporter of the major facilitator superfamily; member of the 12-spanner drug:H(+) antiporter DHA1 family; involved in efflux of fluconazole, diazaborine, benomyl, methotrexate, and other drugs; expression induced in cells treated with the mycotoxin patulin; relocalizes from nucleus to plasma membrane upon DNA replication stress	0	0	0	0	0	0
YBR009C	HHF1	Histone H4; core histone protein required for chromatin assembly and chromosome function; one of two identical histone proteins (see also HHF2); contributes to telomeric silencing; N-terminal domain involved in maintaining genomic integrity	0	0	0	0	0	0
YBR010W	HHT1	Histone H3; core histone protein required for chromatin assembly, part of heterochromatin-mediated telomeric and HM silencing; one of two identical histone H3 proteins (see HHT2); regulated by acetylation, methylation, and phosphorylation; H3K14 acetylation plays an important role in the unfolding of strongly positioned nucleosomes during repair of UV damage	0	0	0	0	0	0
YBR011C	IPP1	Cytoplasmic inorganic pyrophosphatase (PPase); homodimer that catalyzes the rapid exchange of oxygens from Pi with water, highly expressed and essential for viability, active-site residues show identity to those from E. coli PPase	0	nd	nd	nd	nd	nd
YBR012C		Dubious open reading frame; unlikely to encode a functional protein, based on available experimental and comparative sequence data; expression induced by iron-regulated transcriptional activator Aft2p	0	0	0	0	0	0
YBR013C		Putative protein of unknown function; haploid deletion mutant exhibits synthetic phenotype with alpha-synuclein; SWAT-GFP fusion protein localizes to the endoplasmic reticulum while mCherry fusion protein localizes to both the endoplasmic reticulum and vacuole	0	0	0	0	0	0
YBR014C	GRX7	Cis-golgi localized monothiol glutaredoxin; more similar in activity to dithiol than other monothiol glutaredoxins; involved in the oxidative stress response; does not bind metal ions; GRX7 has a paralog, GRX6, that arose from the whole genome duplication	0	0	0	0	0	0
YBR015C	MNN2	Alpha-1,2-mannosyltransferase; responsible for addition of the first alpha-1,2-linked mannose to form the branches on the mannan backbone of oligosaccharides, localizes to an early Golgi compartment	0	0	0	0	0	0
YBR016W		Tail-anchored plasma membrane protein with a conserved CYSTM module; predicted to be palmitoylated; has similarity to hydrophilins, which are involved in the adaptive response to hyperosmotic conditions; YBR016W has a paralog, YDL012C, that arose from the whole genome duplication	0	0	0	0	0	0
YBR017C	KAP104	Transportin or cytosolic karyopherin beta 2; functions in the rg-nuclear localization signal-mediated nuclear import/reimport of mRNA-binding proteins Nab2p and Hrp1p; regulates asymmetric protein synthesis in daughter cells during mitosis	0	nd	nd	nd	nd	nd
YBR018C	GAL7	Galactose-1-phosphate uridyl transferase; synthesizes glucose-1-phosphate and UDP-galactose from UDP-D-glucose and alpha-D-galactose-1-phosphate in the second step of galactose catabolism; human homolog UGP2 can complement yeast null mutant	0	0	0	0	0	0
YBR019C	GAL10	UDP-glucose-4-epimerase; catalyzes interconversion of UDP-galactose and UDP-D-glucose in galactose metabolism; also catalyzes conversion of alpha-D-glucose or alpha-D-galactose to their beta-anomers; human homolog GALE implicated in galactosemia, can complement yeast null mutant	0	0	0	0	0	0
YBR020W	GAL1	Galactokinase; phosphorylates alpha-D-galactose to alpha-D-galactose-1-phosphate in the first step of galactose catabolism; expression regulated by Gal4p; human homolog GALK2 complements yeast null mutant; GAL1 has a paralog, GAL3, that arose from the whole genome duplication	0	0	0	0	0	0
YBR021W	FUR4	Plasma membrane localized uracil permease; expression is tightly regulated by uracil levels and environmental cues; conformational alterations induced by unfolding or substrate binding result in Rsp5p-mediated ubiquitination and degradation	0	nd	0	0	0	0
YBR022W	POA1	Phosphatase that is highly specific for ADP-ribose 1''-phosphate; a tRNA splicing metabolite; may have a role in regulation of tRNA splicing	mitochondrial	0	0	0	0	0
YBR023C	CHS3	Chitin synthase III; catalyzes the transfer of N-acetylglucosamine (GlcNAc) to chitin; required for synthesis of the majority of cell wall chitin, the chitin ring during bud emergence, and spore wall chitosan; contains overlapping di-leucine and di-acidic signals that mediate, respectively, intracellular trafficking by AP-1 and trafficking to plasma membrane by exomer complex; requires AP-3 compl…	0	0	0	0	0	0
YBR024W	SCO2	Protein anchored to mitochondrial inner membrane; may have a redundant function with Sco1p in delivery of copper to cytochrome c oxidase; interacts with Cox2p; SCO2 has a paralog, SCO1, that arose from the whole genome duplication	mitochondrial	0	0	0	0	0
YBR025C	OLA1	P-loop ATPase with similarity to human OLA1 and bacterial YchF; identified as specifically interacting with the proteasome; null mutant displays increased translation rate and increased readthrough of premature stop codons; protein abundance increases in response to hydrogen peroxide and to DNA replication stress	0	0	0	0	0	0
YBR026C	ETR1	2-enoyl thioester reductase; member of the medium chain dehydrogenase/reductase family; localized to mitochondria, where it has a probable role in fatty acid synthesis; human MECR functionally complements the respiratory growth defect of the null mutant	mitochondrial	pet	pet	pet	pet	1
YBR027C		Putative protein of unknown function; conserved among S. cerevisiae strains; YBR027C is not an essential gene	0	0	0	0	0	0
YBR028C	YPK3	AGC kinase; phosphorylated by cAMP-dependent protein kinase (PKA) in a TORC1-dependent manner; directly phosphorylated by TORC1; phosphorylates ribosomal protein Rps6a/b (S6), in a TORC-dependent manner; undergoes autophosphorylation	0	0	0	0	0	0
YBR029C	CDS1	Phosphatidate cytidylyltransferase (CDP-diglyceride synthetase); an enzyme that catalyzes that conversion of CTP + phosphate into diphosphate + CDP-diaclglyerol, a critical step in the synthesis of all major yeast phospholipids; human homolog CDS1 can complement yeast cds1 null mutant	0	0	nd	nd	nd	0
YBR030W	RKM3	Ribosomal lysine methyltransferase; specific for monomethylation of Rpl42ap and Rpl42bp (lysine 40); nuclear SET domain containing protein; relocalizes to the cytosol in response to hypoxia	0	nd	0	0	0	0
YBR031W	RPL4A	Ribosomal 60S subunit protein L4A; N-terminally acetylated; homologous to mammalian ribosomal protein L4 and bacterial L4; RPL4A has a paralog, RPL4B, that arose from the whole genome duplication	0	0	0	0	0	0
YBR032W		Putative protein of unknown function; conserved among S. cerevisiae strains; YBR032W is not an essential gene	0	0	0	0	0	0
YBR033W	EDS1	Putative zinc cluster protein, predicted to be a transcription factor; not an essential gene; EDS1 has a paralog, RGT1, that arose from the whole genome duplication	0	0	0	0	0	0
YBR034C	HMT1	Nuclear SAM-dependent mono- and asymmetric methyltransferase; modifies hnRNPs, including Npl3p and Hrp1p, affecting their activity and nuclear export; methylates U1 snRNP protein Snp1p, ribosomal protein Rps2p, and histones H3 and H4; interacts genetically with genes encoding components of Rpd3(L) and this interaction is important for Rpd3 recruitment to the subtelomeric region	0	0	0	0	0	0
YBR035C	PDX3	Pyridoxine (pyridoxamine) phosphate oxidase; has homologs in E. coli and Myxococcus xanthus; transcription is under the general control of nitrogen metabolism	mitochondrial	0	pet	0	0	0.25
YBR036C	CSG2	Endoplasmic reticulum membrane protein; required for mannosylation of inositolphosphorylceramide and for growth at high calcium concentrations; protein abundance increases in response to DNA replication stress	0	0	pet	0	0	0.25
YBR037C	SCO1	Copper-binding protein of mitochondrial inner membrane; required for cytochrome c oxidase activity and respiration; may function to deliver copper to cytochrome c oxidase; similar to thioredoxins; SCO1 has a paralog, SCO2, that arose from the whole genome duplication	mitochondrial	pet	pet	0	pet	0.75
YBR038W	CHS2	Chitin synthase II; catalyzes transfer of N-acetylglucosamine (GlcNAc) to chitin upon activation of zymogenic form; required for chitin synthesis in the primary septum during cytokinesis; localization regulated by Cdk1p during mitosis; phosphorylation by Dbf2p kinase regulates its dynamics and chitin synthesis during cytokinesis	0	0	nd	nd	nd	0
YBR039W	ATP3	Gamma subunit of the F1 sector of mitochondrial F1F0 ATP synthase; F1F0 ATP synthase is a large, evolutionarily conserved enzyme complex required for ATP synthesis	mitochondrial	nd	nd	pet	nd	1
YBR040W	FIG1	Integral membrane protein required for efficient mating; may participate in or regulate the low affinity Ca2+ influx system, which affects intracellular signaling and cell-cell fusion during mating	0	0	0	0	0	0
YBR041W	FAT1	Very long chain fatty acyl-CoA synthetase and fatty acid transporter; activates imported fatty acids with a preference for very long lengths (C20-C26); has a separate function in the transport of long chain fatty acids	0	0	0	0	0	0
YBR042C	CST26	Acyltransferase; enzyme mainly responsible for the introduction of saturated very long chain fatty acids into neo-synthesized molecules of phosphatidylinositol; required for incorporation of stearic acid into phosphatidylinositol; affects chromosome stability when overexpressed; CST26 has a paralog, YDR018C, that arose from the whole genome duplication	0	0	0	0	0	0
YBR043C	QDR3	Multidrug transporter of the major facilitator superfamily; member of the 12-spanner drug:H(+) antiporter DHA1 family; has a role in polyamine homeostasis; involved in spore wall asembly; sequence similarity to DTR1 and QDR1, and the triple mutant dtr1 qdr1 qdr3 exhibits reduced dityrosine fluorescence relative to the single mutants; expression is upregulated under polyamine stress; required for …	0	0	0	0	0	0
YBR044C	TCM62	Protein involved in assembly of the succinate dehydrogenase complex; mitochondrial; putative chaperone	mitochondrial	0	0	0	0	0
YBR045C	GIP1	Meiosis-specific regulatory subunit of the Glc7p protein phosphatase; regulates spore wall formation and septin organization, required for expression of some late meiotic genes and for normal localization of Glc7p	0	0	0	0	0	0
YBR046C	ZTA1	NADPH-dependent quinone reductase; GFP-tagged protein localizes to the cytoplasm and nucleus; has similarity to E. coli quinone oxidoreductase and to human zeta-crystallin	0	0	0	0	0	0
YBR047W	FMP23	Putative protein of unknown function; proposed to be involved in iron or copper homeostasis; the authentic, non-tagged protein is detected in highly purified mitochondria in high-throughput studies	mitochondrial	0	0	0	0	0
YBR048W	RPS11B	Protein component of the small (40S) ribosomal subunit; homologous to mammalian ribosomal protein S11 and bacterial S17; RPS11B has a paralog, RPS11A, that arose from the whole genome duplication	0	0	0	0	0	0
YBR049C	REB1	RNA polymerase I enhancer binding protein; DNA binding protein that binds to genes transcribed by both RNA polymerase I and RNA polymerase II; required for termination of RNA polymerase I transcription; Reb1p bound to DNA acts to block RNA polymerase II readthrough transcription	0	nd	nd	nd	nd	nd
YBR050C	REG2	Regulatory subunit of the Glc7p type-1 protein phosphatase; involved with Reg1p, Glc7p, and Snf1p in regulation of glucose-repressible genes, also involved in glucose-induced proteolysis of maltose permease; REG2 has a paralog, REG1, that arose from the whole genome duplication	0	0	0	0	0	0
YBR051W		Dubious open reading frame; unlikely to encode a functional protein, based on available experimental and comparative sequence data; partially overlaps the REG2/YBR050C regulatory subunit of the Glc7p type-1 protein phosphatase	0	0	0	0	0	0
YBR052C	RFS1	Protein of unknown function; member of a flavodoxin-like fold protein family that includes Pst2p and Ycp4p; green fluorescent protein (GFP)-fusion protein localizes to the cytoplasm in a punctate pattern; RFS1 has a paralog, PST2, that arose from the whole genome duplication	0	0	0	0	0	0
YBR053C		Putative protein of unknown function; induced by cell wall perturbation	0	0	0	0	0	0
YBR054W	YRO2	Protein with a putative role in response to acid stress; null mutant is sensitive to acetic acid; transcription is regulated by Haa1p and induced in the presence of acetic acid; protein observed in plasma membrane foci in the presence of acetic acid; the authentic, non-tagged protein is detected in a phosphorylated state in highly purified mitochondria in high-throughput studies	mitochondrial	0	0	0	0	0
YBR055C	PRP6	Splicing factor; component of the U4/U6-U5 snRNP complex	0	nd	nd	nd	nd	nd
YBR056C-B		Dubious open reading frame; unlikely to encode a functional protein, based on available experimental and comparative sequence data; almost completely overlaps the dubious ORF YBR056W-A	0	nd	nd	nd	nd	nd
YBR056W		Putative glycoside hydrolase of the mitochondrial intermembrane space	mitochondrial	0	0	0	0	0
YBR056W-A	MNC1	Protein of unknown function; mRNA identified as translated by ribosome profiling data; partially overlaps dubious ORF YBR056C-B; YBR056W-A has a paralog, YDR034W-B, that arose from the whole genome duplication	0	nd	0	0	0	0
YBR057C	MUM2	Protein essential for meiotic DNA replication and sporulation; cytoplasmic protein; subunit of the MIS complex which controls mRNA methylation during during the induction of sporulation; also interacts with Orc2p, which is a component of the origin recognition complex	0	0	0	0	0	0
YBR058C	UBP14	Ubiquitin-specific protease; specifically disassembles unanchored ubiquitin chains; involved in fructose-1,6-bisphosphatase (Fbp1p) degradation; similar to human isopeptidase T	0	0	0	0	0	0
YBR058C-A	TSC3	Protein that stimulates the activity of serine palmitoyltransferase; involved in sphingolipid biosynthesis; Lcb1p and Lcb2p are the two components of serine palmitoyltransferase	0	nd	0	0	0	0
YBR059C	AKL1	Ser/Thr protein kinase; phosphorylates Pan1p, Sla1p and Ent1p to negatively regulate endocytosis in response to membrane stress; regulates actin cytoskeleton organization and clathrin-dependent endocytosis; phosphorylated and inhibited by upstream kinase, Fpk1p; member, along with Ark1p and Prk1p, of the Ark kinase family	0	0	0	0	0	0
YBR060C	ORC2	Subunit of the origin recognition complex (ORC); ORC directs DNA replication by binding to replication origins and is also involved in transcriptional silencing; interacts with Spp1p and with trimethylated histone H3; phosphorylated by Cdc28p	mitochondrial	nd	nd	nd	nd	nd
YBR061C	TRM7	2'-O-ribose methyltransferase; methylates the 2'-O-ribose of tRNA-Phe, tRNA-Trp, and tRNA-Leu at positions C32 and N34 of tRNA anticodon loop; crucial biological role likely modification of tRNA-Phe; interacts with Trm732p and Rtt10p in 2'-O-methylation of C32 and N34 substrate tRNAs, respectively; yeast null mutant can be functionally complemented by human FTSJ1, mutations in which have been imp…	0	nd	0	nd	0	0
YBR062C		Protein of unknown function that interacts with Msb2p; may play a role in activation of the filamentous growth pathway	0	0	0	0	0	0
YBR063C		Putative protein of unknown function; YBR063C is not an essential gene	0	0	0	0	0	0
YBR064W		Dubious open reading frame; unlikely to encode a functional protein, based on available experimental and comparative sequence data; partially overlaps the uncharacterized ORF YBR063C	0	0	0	0	0	0
YBR065C	ECM2	Pre-mRNA splicing factor; facilitates the cooperative formation of U2/U6 helix II in association with stem II in the spliceosome, function may be regulated by Slu7p	0	0	0	0	0	0
YBR066C	NRG2	Transcriptional repressor; mediates glucose repression and negatively regulates filamentous growth; activated in stochastic pulses of nuclear localization in response to low glucose	0	0	0	0	0	0
YBR067C	TIP1	Major cell wall mannoprotein with possible lipase activity; transcription is induced by heat- and cold-shock; member of the Srp1p/Tip1p family of serine-alanine-rich proteins	0	0	0	0	0	0
YBR068C	BAP2	High-affinity leucine permease; functions as a branched-chain amino acid permease involved in uptake of leucine, isoleucine and valine; contains 12 predicted transmembrane domains; BAP2 has a paralog, BAP3, that arose from the whole genome duplication	0	0	0	0	0	0
YBR069C	TAT1	Amino acid transporter for valine, leucine, isoleucine, and tyrosine; low-affinity tryptophan and histidine transporter; overexpression confers FK506 and FTY720 resistance; protein abundance increases in response to DNA replication stress	0	0	0	0	0	0
YBR070C	ALG14	Component of UDP-GlcNAc transferase; required for second step of dolichyl-linked oligosaccharide synthesis; anchors catalytic subunit Alg13p to ER membrane; similar to bacterial and human glycosyltransferases; both human homologs ALG13 and ALG14 are required to complement yeast alg14 mutant	0	nd	nd	nd	nd	nd
YBR071W		Protein of unknown function found in the cytoplasm and bud neck; mRNA expression may be regulated by the cell cycle and/or cell wall stress; overexpression of YBR071W affects endocytic protein trafficking	0	0	0	0	0	0
YBR072C-A		Putative protein of unknown function; identified by fungal homology and RT-PCR	0	nd	0	0	0	0
YBR072W	HSP26	Small heat shock protein (sHSP) with chaperone activity; forms hollow, sphere-shaped oligomers that suppress unfolded proteins aggregation; long-lived protein that is preferentially retained in mother cells and forms cytoplasmic foci; oligomer activation requires heat-induced conformational change; also has mRNA binding activity	0	0	0	0	0	0
YBR073W	RDH54	DNA-dependent ATPase; DNA recombination/repair translocase, supercoils DNA and promotes DNA strand opening; stimulates strand exchange by modifying dsDNA topology; involved in recombinational repair of DNA double-strand breaks (DSBs) during mitosis and meiosis; phosphorylated in Mec1p-, Rad53p-dependent way in response to one DSB; contributes to remodelling of nucleosomes; proposed to be involved…	0	0	0	0	0	0
YBR074W	PFF1	Multi-spanning vacuolar membrane protease; glycosylated transmembrane protein bearing homology to the M28 family of metalloproteases; has a lumenal-facing protease domain; proposed role in vacuole physiology	0	0	0	0	0	0
YBR075W		Merged open reading frame; does not encode a discrete protein; YBR075W was originally annotated as an independent ORF, but as a result of a sequence change, it was merged with an adjacent ORF into a single reading frame, designated YBR074W	0	0	0	0	0	0
YBR076C-A		Dubious open reading frame; unlikely to encode a functional protein, based on available experimental and comparative sequence data; partially overlaps verified gene ECM8; identified by fungal homology and RT-PCR	0	nd	nd	nd	nd	nd
YBR076W	ECM8	Non-essential protein of unknown function	0	0	0	0	0	0
YBR077C	SLM4	Subunit of the EGO/GSE complex; the vacuolar/endosomal membrane associated EGO/GSE complex regulates exit from rapamycin-induced growth arrest, stimulating microautophagy and sorting of Gap1p from the endosome to the plasma membrane; essential for the integrity and function of EGO; gene exhibits synthetic genetic interaction with MSS4	0	0	0	0	0	0
YBR078W	ECM33	GPI-anchored protein of unknown function; possible role in apical bud growth; GPI-anchoring on the plasma membrane crucial to function; phosphorylated in mitochondria; similar to Sps2p; ECM33 has a paralog, PST1, that arose from the whole genome duplication	0	0	0	0	0	0
YBR079C	RPG1	eIF3a subunit of the eukaryotic translation initiation factor 3 (eIF3); subunit of the core complex of eIF3; essential for translation; part of a Prt1p-Rpg1p-Nip1p subcomplex that stimulates binding of mRNA and tRNA(i)Met to ribosomes; involved in translation reinitiation; eIF3 is also involved in programmed stop codon readthrough	0	nd	nd	nd	nd	nd
YBR080C	SEC18	AAA ATPase and SNARE disassembly chaperone; required for vesicular transport between ER and Golgi, the 'priming' step in homotypic vacuole fusion, autophagy, and protein secretion; releases Sec17p from SNAP complexes; has similarity to mammalian N-ethylmaleimide-sensitive factor (NSF)	0	nd	nd	nd	nd	nd
YBR081C	SPT7	Subunit of the SAGA transcriptional regulatory complex; involved in proper assembly of the complex; also present as a C-terminally truncated form in the SLIK/SALSA transcriptional regulatory complex	0	nd	0	0	0	0
YBR082C	UBC4	Ubiquitin-conjugating enzyme (E2); key E2 partner with Ubc1p for the anaphase-promoting complex (APC); mediates degradation of abnormal or excess proteins, including calmodulin and histone H3; regulates levels of DNA Polymerase-{alpha} to promote efficient and accurate DNA replication; interacts with many SCF ubiquitin protein ligases; component of the cellular stress response; UBC4 has a paralog…	0	nd	0	nd	0	0
YBR083W	TEC1	Transcription factor targeting filamentation genes and Ty1 expression; Ste12p activation of most filamentation gene promoters depends on Tec1p and Tec1p transcriptional activity is dependent on its association with Ste12p; binds to TCS elements upstream of filamentation genes, which are regulated by Tec1p/Ste12p/Dig1p complex; competes with Dig2p for binding to Ste12p/Dig1p; positive regulator of…	0	0	0	0	0	0
YBR084C-A	RPL19A	Ribosomal 60S subunit protein L19A; rpl19a and rpl19b single null mutations result in slow growth, while the double null mutation is lethal; homologous to mammalian ribosomal protein L19, no bacterial homolog; RPL19A has a paralog, RPL19B, that arose from the whole genome duplication	0	0	0	0	0	0
YBR084W	MIS1	Mitochondrial C1-tetrahydrofolate synthase; involved in interconversion between different oxidation states of tetrahydrofolate (THF); provides activities of formyl-THF synthetase, methenyl-THF cyclohydrolase, and methylene-THF dehydrogenase	mitochondrial	0	0	0	0	0
YBR085C-A		Protein of unknown function; green fluorescent protein (GFP)-fusion protein localizes to the cytoplasm and to the nucleus; protein abundance increases in response to DNA replication stress	0	nd	0	0	0	0
YBR085W	AAC3	Mitochondrial inner membrane ADP/ATP translocator; exchanges cytosolic ADP for mitochondrially synthesized ATP; expressed under anaerobic conditions; similar to Aac1p; has roles in maintenance of viability and in respiration; AAC3 has a paralog, PET9, that arose from the whole genome duplication	mitochondrial	nd	0	0	0	0
YBR086C	IST2	Cortical ER protein involved in ER-plasma membrane tethering; one of 6 proteins (Ist2p, Scs2p, Scs22p, Tcb1p, Tcb2p, Tcb3p) that connect ER to the plasma membrane (PM) and regulate PM phosphatidylinositol-4-phosphate (PI4P) levels by controlling access of Sac1p phosphatase to its substrate PI4P in the PM; localizes to the mother cell in small-budded cells and to the bud in medium- and large-budde…	0	nd	nd	nd	nd	nd
YBR087W	RFC5	Subunit of heteropentameric Replication factor C (RF-C); RF-C is a DNA binding protein and ATPase that acts as a clamp loader of the proliferating cell nuclear antigen (PCNA) processivity factor for DNA polymerases delta and epsilon	mitochondrial	nd	nd	nd	nd	nd
YBR088C	POL30	Proliferating cell nuclear antigen (PCNA); functions as the sliding replication clamp for DNA polymerase delta; may function as a docking site for other proteins required for mitotic and meiotic chromosomal DNA replication and for DNA repair; PCNA ubiquitination at K164 plays a crucial role during Okazaki fragment processing	0	nd	nd	nd	nd	nd
YBR089C-A	NHP6B	High-mobility group (HMG) protein; binds to and remodels nucleosomes; involved in recruiting FACT and other chromatin remodelling complexes to the chromosomes; functionally redundant with Nhp6Ap; required for transcriptional initiation fidelity of some tRNA genes; homologous to mammalian HMGB1 and HMGB2; NHP6B has a paralog, NHP6A, that arose from the whole genome duplication	0	0	0	0	0	0
YBR089W		Dubious open reading frame; unlikely to encode a functional protein, based on available experimental and comparative sequence data; almost completely overlaps the verified gene POL30	0	nd	nd	nd	nd	nd
YBR090C		Putative protein of unknown function; green fluorescent protein (GFP)-fusion protein localizes to the cytoplasm and nucleus	0	0	0	0	0	0
YBR091C	TIM12	Essential protein of the inner mitochondrial membrane; peripherally localized; component of the TIM22 complex, which is a twin-pore translocase that mediates insertion of numerous multispanning inner membrane proteins	mitochondrial	nd	nd	nd	nd	nd
YBR092C	PHO3	Constitutively expressed acid phosphatase similar to Pho5p; brought to the cell surface by transport vesicles; hydrolyzes thiamin phosphates in the periplasmic space, increasing cellular thiamin uptake; expression is repressed by thiamin	0	0	0	0	0	0
YBR093C	PHO5	Repressible acid phosphatase; 1 of 3 repressible acid phosphatases that also mediates extracellular nucleotide-derived phosphate hydrolysis; secretory pathway derived cell surface glycoprotein; induced by phosphate starvation and coordinately regulated by PHO4 and PHO2	0	0	0	0	0	0
YBR094W	PBY1	Putative tubulin tyrosine ligase associated with P-bodies; may have a role in mRNA metabolism; yeast knockout collection strain identified as a pby1 null mutant is actually wild-type for PBY1 and deleted for mms4	0	0	0	0	0	0
YBR095C	RXT2	Component of the histone deacetylase Rpd3L complex; possibly involved in cell fusion and invasive growth; relocalizes to the cytosol in response to hypoxia	0	nd	0	0	0	0
YBR096W		Putative protein of unknown function; green fluorescent protein (GFP)-fusion protein localizes to the ER	0	nd	nd	0	nd	0
YBR097W	VPS15	Serine/threonine protein kinase involved in vacuolar protein sorting; functions as a membrane-associated complex with Vps34p; active form recruits Vps34p to the Golgi membrane; interacts with the GDP-bound form of Gpa1p; myristoylated; a fraction is localized, with Vps34p, to nuclear pores at nucleus-vacuole junctions and may facilitate transcription elongation for genes positioned at the nuclear…	0	nd	0	pet	0	0.333333
YBR098W	MMS4	Subunit of structure-specific Mms4p-Mus81p endonuclease; cleaves branched DNA; involved in recombination, DNA repair, and joint molecule formation/resolution during meiotic recombination; phosphorylation of the non-catalytic subunit Mms4p by Cdc28p and Cdc5p during mitotic cell cycle activates the function of Mms4p-Mus81p	0	0	0	0	0	0
YBR099C		Dubious open reading frame; unlikely to encode a functional protein, based on available experimental and comparative sequence data; completely overlaps the verified gene MMS4	0	0	0	0	0	0
YBR100W		Merged open reading frame; does not encode a discrete protein; YBR100W was originally annotated as an independent ORF, but as a result of a sequence change, it was merged with an adjacent ORF into a single reading frame, designated YBR098W	0	0	0	0	0	0
YBR101C	FES1	Hsp70 (Ssa1p) nucleotide exchange factor; required for the release of misfolded proteins from the Hsp70 system to the Ub-proteasome machinery for destruction; cytosolic homolog of Sil1p, which is the nucleotide exchange factor for BiP (Kar2p) in the endoplasmic reticulum; protein abundance increases in response to DNA replication stress	0	0	0	0	0	0
YBR102C	EXO84	Exocyst subunit with dual roles in exocytosis and spliceosome assembly; subunit of the the exocyst complex which mediates polarized targeting and tethering of post-Golgi secretory vesicles to active sites of exocytosis at the plasma membrane (PM) prior to SNARE-mediated fusion; required for exocyst assembly and targeting the complex to specific sites on the bud tip PM; associates the U1 snRNP; ro…	0	nd	nd	nd	nd	nd
YBR103C-A		Dubious open reading frame; unlikely to encode a functional protein, based on available experimental and comparative sequence data; identified by homology to related yeast	0	nd	nd	nd	nd	nd
YBR103W	SIF2	WD40 repeat-containing subunit of Set3C histone deacetylase complex; complex represses early/middle sporulation genes; antagonizes telomeric silencing; binds specifically to the Sir4p N-terminus	0	0	0	0	0	0
YBR104W	YMC2	Putative mitochondrial inner membrane transporter; proposed role in oleate metabolism and glutamate biosynthesis; member of the mitochondrial carrier (MCF) family; YMC2 has a paralog, YMC1, that arose from the whole genome duplication	mitochondrial	0	0	0	0	0
YBR105C	VID24	GID Complex regulatory subunit; binds GID Complex in response to glucose through interactions with complex member Vid28p; regulates fructose-1,6-bisphosphatase (FBPase) targeting to the vacuole; promotes proteasome-dependent catabolite degradation of FBPase; peripheral membrane protein located at Vid (vacuole import and degradation) vesicles	0	0	0	0	0	0
YBR106W	SND3	Protein involved in SRP-independent targeting of substrates to the ER; component of an alternative ER targeting pathway that has partial functional redundancy with the GET pathway; preference for substrates with downstream transmembrane domains; interacts with Snd1p, Env10p/Snd2p, and Sec61p-translocon subunits; can compensate for loss of SRP; role in phosphate transport, interacting with pho88, …	0	0	0	0	0	0
YBR107C	IML3	Outer kinetochore protein and component of the Ctf19 complex; involved in the establishment of pericentromeric cohesion during mitosis; prevents non-disjunction of sister chromatids during meiosis II; forms a stable complex with Chl4p; required for localization of Sgo1p to pericentric sites during meiosis I; orthologous to human centromere constitutive-associated network (CCAN) subunit CENP-L and…	0	0	0	0	0	0
YBR108W	AIM3	Protein that inhibits barbed-end actin filament elongation; interacts with Rvs167p; null mutant is viable and displays elevated frequency of mitochondrial genome loss	0	0	0	0	0	0
YBR109C	CMD1	Calmodulin; Ca2+ binding protein that regulates Ca2+ independent processes (mitosis, bud growth, actin organization, endocytosis, etc.) and Ca2+ dependent processes (stress-activated pathways), targets include Nuf1p, Myo2p and calcineurin; binds to the Hog1p MAPK in response to hyperosmotic stress; potentiates membrane tubulation and constriction mediated by the Rvs161p-Rvs167p complex; human CAL…	0	nd	nd	nd	nd	nd
YBR109W-A		Putative protein of unknown function; questionable ORF from MIPS	0	nd	nd	nd	nd	nd
YBR110W	ALG1	Mannosyltransferase; involved in asparagine-linked glycosylation in the endoplasmic reticulum (ER); essential for viability; human homolog ALG1 complements yeast null mutant	0	nd	nd	nd	nd	nd
YBR111C	YSA1	Nudix hydrolase family member with ADP-ribose pyrophosphatase activity; shown to metabolize O-acetyl-ADP-ribose to AMP and acetylated ribose 5'-phosphate	mitochondrial	nd	0	0	0	0
YBR111W-A	SUS1	Component of both the SAGA histone acetylase and TREX-2 complexes; interacts with RNA polymerase II; involved in mRNA export coupled transcription activation and elongation; involved in post-transcriptional tethering of active genes to the nuclear periphery and to non-nascent mRNP	0	nd	0	0	0	0
YBR112C	CYC8	General transcriptional co-repressor; acts together with Tup1p; also acts as part of a transcriptional co-activator complex that recruits the SWI/SNF and SAGA complexes to promoters; can form the prion [OCT+]	0	pet	0	0	0	0.25
YBR113W		Dubious open reading frame; unlikely to encode a functional protein, based on available experimental and comparative sequence data; partially overlaps the verified gene CYC8	0	0	0	0	0	0
YBR114W	RAD16	Nucleotide excision repair (NER) protein; binds damaged DNA during NER; binds DNA in an ATP-dependent manner (with Rad7p) during NER; required for NER of non-transcribed chromatin; subunit of Nucleotide Excision Repair Factor 4 (NEF4) and the Elongin-Cullin-Socs (ECS) ligase complex	0	0	0	0	0	0
YBR115C	LYS2	Alpha aminoadipate reductase; catalyzes the reduction of alpha-aminoadipate to alpha-aminoadipate 6-semialdehyde, which is the fifth step in biosynthesis of lysine; activation requires posttranslational phosphopantetheinylation by Lys5p	0	nd	0	0	0	0
YBR116C		Dubious open reading frame; unlikely to encode a functional protein, based on available experimental and comparative sequence data; partially overlaps the verified gene TKL2	0	0	0	0	0	0
YBR117C	TKL2	Transketolase; catalyzes conversion of xylulose-5-phosphate and ribose-5-phosphate to sedoheptulose-7-phosphate and glyceraldehyde-3-phosphate in the pentose phosphate pathway; needed for synthesis of aromatic amino acids; TKL2 has a paralog, TKL1, that arose from the whole genome duplication	0	nd	nd	0	nd	0
YBR118W	TEF2	Translational elongation factor EF-1 alpha; GTP-bound active form, binds to and delivers aminoacylated tRNA to the A-site of ribosomes for elongation of nascent polypeptides; moonlighting function as an actin binding and bundling protein; association with GTPase Rho1p on the vacuolar membrane may facilitate F-actin remodeling; involved in tRNA re-export from the nucleus; Tef2p-RFP levels increase…	0	nd	nd	nd	nd	nd
YBR119W	MUD1	U1 snRNP A protein; homolog of human U1-A; involved in nuclear mRNA splicing	0	0	0	0	0	0
YBR120C	CBP6	Mitochondrial protein required for translation of the COB mRNA; forms a complex with Cbp3p that binds to mt ribosomes near the polypeptide tunnel exit and promotes efficient translation of the COB mRNA; Cbp3p-Cbp6p complex also interacts with newly synthesized cytochrome b (Cobp) and Cbp4p to promote assembly of Cobp into the cytochrome bc1 complex; Cbp3p-Cbp6p complex is sequestered if assembly …	mitochondrial	0	pet	0	pet	0.5
YBR121C	GRS1	Cytoplasmic and mitochondrial glycyl-tRNA synthase; ligates glycine to the cognate anticodon-bearing tRNA; transcription termination factor that may interact with the 3'-end of pre-mRNA to promote 3'-end formation; GRS1 has a paralog, GRS2, that arose from the whole genome duplication; human homolog GARS implicated in Charcot-Marie-Tooth disease, can complement yeast null mutant	mitochondrial	nd	0	nd	0	0
YBR121C-A		Dubious open reading frame; unlikely to encode a functional protein, based on available experimental and comparative sequence data; completely contained within the verified gene GRS1; identified by expression profiling and mass spectrometry	0	nd	nd	nd	nd	nd
YBR122C	MRPL36	Mitochondrial ribosomal protein of the large subunit; overproduction suppresses mutations in the COX2 leader peptide-encoding region	mitochondrial	nd	pet	nd	pet	1
YBR123C	TFC1	Subunit of RNA polymerase III transcription initiation factor complex; one of six subunits of the RNA polymerase III transcription initiation factor complex (TFIIIC); part of the TauA globular domain of TFIIIC that binds DNA at the BoxA promoter sites of tRNA and similar genes; human homolog is TFIIIC-63	0	nd	nd	nd	nd	nd
YBR124W		Putative protein of unknown function	0	nd	nd	nd	nd	nd
YBR125C	PTC4	Cytoplasmic type 2C protein phosphatase (PP2C); identified as a high-copy number suppressor of cnb1 mpk1 synthetic lethality; overexpression decreases high-osmolarity induced Hog1p phosphorylation and kinase activity	0	0	0	0	0	0
YBR126C	TPS1	Synthase subunit of trehalose-6-P synthase/phosphatase complex; synthesizes the storage carbohydrate trehalose, which is critically important for survival of long-term desiccation; also found in a monomeric form; expression is induced by the stress response and repressed by the Ras-cAMP pathway; protein abundance increases in response to DNA replication stress and in response to prolonged exposur…	0	0	0	0	0	0
YBR126W-A	MEO1	Putative protein of unknown function; identified by gene-trapping, microarray analysis, and genome-wide homology searches; mRNA identified as translated by ribosome profiling data; SWAT-GFP, seamless-GFP and mCherry fusion proteins localize to the endoplasmic reticulum; partially overlaps the dubious ORF YBR126W-B	0	nd	nd	nd	nd	nd
YBR126W-B		Dubious open reading frame; unlikely to encode a functional protein, based on available experimental and comparative sequence data; partially overlaps the dubious ORF YBR126W-A; identified by SAGE	0	nd	nd	nd	nd	nd
YBR127C	VMA2	Subunit B of V1 peripheral membrane domain of vacuolar H+-ATPase; electrogenic proton pump found throughout the endomembrane system; contains nucleotide binding sites; also detected in the cytoplasm; protein abundance increases in response to DNA replication stress; human homolog ATP6V1B1, implicated in autosomal-recessive distal renal tubular acidosis (RTA) with sensorineural deafness, complemen…	0	pet	pet	0	0	0.5
YBR128C	ATG14	Autophagy-specific subunit of phosphatidylinositol 3-kinase complex I; Atg14p targets complex I to the phagophore assembly site (PAS); required for localizing additional ATG proteins to the PAS; required for overflow degradation of misfolded proteins when ERAD is saturated; homolog of human Barkor; other members are Vps34, Vps15, and Vps30p	0	0	0	pet	0	0.25
YBR129C	OPY1	Protein of unknown function; overproduction blocks cell cycle arrest in the presence of mating pheromone; the authentic, non-tagged protein is detected in highly purified mitochondria in high-throughput studies	0	0	0	0	0	0
YBR130C	SHE3	Protein adaptor between Myo4p and the She2p-mRNA complex; part of the mRNA localization machinery that restricts accumulation of certain proteins to the bud; also required for cortical ER inheritance	0	0	0	0	0	0
YBR131C-A		Dubious open reading frame; unlikely to encode a functional protein, based on available experimental and comparative sequence data; partially overlaps the verified ORF YBR131W; identified by gene-trapping, microarray analysis, and genome-wide homology searches	0	nd	nd	nd	nd	nd
YBR131W	CCZ1	Subunit of a heterodimeric guanine nucleotide exchange factor (GEF); subunit of the Mon1-Ccz1 GEF complex, which stimulates nucleotide exchange and activation of Ypt7p, a Rab family GTPase involved in membrane tethering and fusion events at the late endosome and vacuole; GEF activity is stimulated by membrane association and anionic phospholipids; involved in localizing Ypt7p to the vacuolar memb…	0	0	0	0	0	0
YBR132C	AGP2	Plasma membrane regulator of polyamine and carnitine transport; has similarity to transporters but lacks transport activity; may act as a sensor that transduces environmental signals; has a positive or negative regulatory effect on transcription of many transporter genes	0	nd	0	0	0	0
YBR133C	HSL7	Protein arginine N-methyltransferase; exhibits septin and Hsl1p-dependent localization to the bud neck in budded cells and periodic Hsl1p-dependent phosphorylation; required with Hsl1p, and Elm1p for the mother-bud neck recruitment, phosphorylation, and degradation of Swe1p; interacts directly with Swe1p; relocalizes away from bud neck upon DNA replication stress; human homolog PRMT5 can compleme…	0	0	0	0	0	0
YBR134W		Dubious open reading frame; unlikely to encode a functional protein, based on available experimental and comparative sequence data	0	0	0	0	0	0
YBR135W	CKS1	Cyclin-dependent protein kinase regulatory subunit and adaptor; interacts with Cdc28p (aka Cdk1p); required for G1/S and G2/M phase transitions and budding; mediates phosphorylation and degradation of Sic1p; modulates proteolysis of M-phase targets through interactions with the proteasome; role in transcriptional regulation, recruiting proteasomal subunits to target gene promoters; human homologs…	0	nd	nd	nd	nd	nd
YBR136W	MEC1	Genome integrity checkpoint protein and PI kinase superfamily member; Mec1p and Dun1p function in same pathway to regulate dNTP pools and telomere length; signal transducer required for cell cycle arrest and transcriptional responses to damaged or unreplicated DNA; facilitates replication fork progression and regulates P-body formation under replication stress; promotes interhomolog recombination…	0	nd	nd	nd	nd	nd
YBR137W		Protein with a role in ER delivery of tail-anchored membrane proteins; interacts with Sgt2p; binds to the TRC complex, which inserts proteins into the ER membrane; interacts with Msn5p karyopherin; YBR137W is not an essential gene	0	0	0	0	0	0
YBR138C		Cytoplasmic protein of unknown function; APCC(Cdh1) substrate; potentially phosphorylated by Cdc28p; YBR138C is not an essential gene	0	0	0	0	0	0
YBR139W	ATG42	Vacuolar serine-type carboxypeptidase; involved, along with functional homolog Prc1p, in vacuolar zymogen activation, breakdown of the autophagic body, and autophagosome-dependent protein synthesis; role in phytochelatin synthesis; localizes to the vacuole lumen; expression induced by nitrogen limitation in a GLN3, GAT1-independent manner; N-glycosylated	0	0	0	0	0	0
YBR140C	IRA1	GTPase-activating protein; negatively regulates RAS by converting it from GTP- to the GDP-bound inactive form, required for reducing cAMP levels under nutrient limiting conditions, mediates membrane association of adenylate cyclase; mutations cause catalase T deficiency, defective glycogen synthesis and defective trehalose accumulation; IRA1 has a paralog, IRA2, that arose from the whole genome d…	0	nd	nd	nd	nd	nd
YBR141C	BMT2	Nucleolar S-adenosylmethionine-dependent rRNA methyltransferase; methylates adenine (m1A) of the large subunit (LSU) rRNA at position 2142; belongs to Rossmann fold superfamily; green fluorescent protein (GFP)-fusion protein localizes to the nucleolus; YBR141C is not an essential gene	0	0	0	0	0	0
YBR141W-A		Dubious open reading frame; unlikely to encode a functional protein, based on available experimental and comparative sequence data; overlaps the uncharacterized ORF YBR141C; identified by gene-trapping, microarray analysis, and genome-wide homology searching	0	nd	nd	nd	nd	nd
YBR142W	MAK5	Essential nucleolar protein; putative DEAD-box RNA helicase required for maintenance of M1 dsRNA virus; involved in biogenesis of large (60S) ribosomal subunits	0	nd	nd	nd	nd	nd
YBR143C	SUP45	Polypeptide release factor (eRF1) in translation termination; mutant form acts as a recessive omnipotent suppressor; methylated by Mtq2p-Trm112p in ternary complex eRF1-eRF3-GTP; mutation of methylation site confers resistance to zymocin; has a role in cytokinesis through interaction with Mlc1p	0	nd	nd	nd	nd	nd
YBR144C		Putative protein of unknown function; conserved across S. cerevisiae strains; YBR144C is not an essential gene	0	0	0	0	0	0
YBR145W	ADH5	Alcohol dehydrogenase isoenzyme V; involved in ethanol production; ADH5 has a paralog, ADH1, that arose from the whole genome duplication	0	0	0	0	0	0
YBR146W	MRPS9	Mitochondrial ribosomal protein of the small subunit	mitochondrial	0	0	pet	0	0.25
YBR147W	RTC2	Putative vacuolar membrane transporter for cationic amino acids; likely contributes to amino acid homeostasis by exporting cationic amino acids from the vacuole; positive regulation by Lys14p suggests that lysine may be the primary substrate; member of the PQ-loop family, with seven transmembrane domains; similar to mammalian PQLC2 vacuolar transporter; RTC2 has a paralog, YPQ1, that arose from t…	0	0	0	0	0	0
YBR148W	YSW1	Protein required for normal prospore membrane formation; interacts with Gip1p, which is the meiosis-specific regulatory subunit of the Glc7p protein phosphatase; expressed specifically in spores and localizes to the prospore membrane; YSW1 has a paralog, SPO21, that arose from the whole genome duplication	0	0	0	0	0	0
YBR149W	ARA1	NADP+ dependent arabinose dehydrogenase; involved in carbohydrate metabolism; purified as homodimer; naturally occurs with a N-terminus degradation product	0	0	0	0	0	0
YBR150C	TBS1	Protein of unknown function; the authentic, non-tagged protein is detected in highly purified mitochondria in high-throughput studies; TBS1 has a paralog, HAL9, that arose from the whole genome duplication	0	0	0	0	0	0
YBR151W	APD1	Protein of unknown function; required for normal localization of actin patches and for normal tolerance of sodium ions and hydrogen peroxide; localizes to both cytoplasm and nucleus	0	0	0	0	0	0
YBR152W	SPP381	mRNA splicing factor, component of U4/U6.U5 tri-snRNP; interacts genetically and physically with Prp38p; relocalizes to the cytosol in response to hypoxia	0	nd	nd	nd	nd	nd
YBR153W	RIB7	Diaminohydroxyphoshoribosylaminopyrimidine deaminase; catalyzes the second step of the riboflavin biosynthesis pathway	0	nd	nd	nd	nd	nd
YBR154C	RPB5	RNA polymerase subunit ABC27; common to RNA polymerases I, II, and III; contacts DNA and affects transactivation	0	nd	nd	nd	nd	nd
YBR155W	CNS1	TPR-containing co-chaperone; binds both Hsp82p (Hsp90) and Ssa1p (Hsp70); stimulates ATPase activity of Ssa1p; ts mutants reduce Hsp82p function, overexpression suppresses phenotypes of HSP82 ts allele and cpr7 deletion; human homolog TTC4 complements yeast cns1 mutant	0	nd	nd	nd	nd	nd
YBR156C	SLI15	Subunit of the conserved chromosomal passenger complex (CPC); complex regulates kinetochore-microtubule attachments, activation of the spindle tension checkpoint, and mitotic spindle disassembly; other complex members are Ipl1p, Bir1p, and Nbl1p	0	0	0	0	0	0
YBR157C	ICS2	Protein of unknown function; null mutation does not confer any obvious defects in growth, spore germination, viability, or carbohydrate utilization	0	0	0	0	0	0
YBR158W	AMN1	Modulator of cell separation and mitotic exit; inhibits separation through Ub-dependent Ace2p proteolysis; part of a daughter-specific switch induced by the mitotic exit network that inhibits exit and resets the cell cycle after the execution of MEN function, blocking Tem1p and Cdc15 association; required for chromosome stability and multiple mitotic checkpoints; regulated by SCF; haploid transcr…	0	0	0	0	0	0
YBR159W	IFA38	Microsomal beta-keto-reductase; contains oleate response element (ORE) sequence in the promoter region; mutants exhibit reduced VLCFA synthesis, accumulate high levels of dihydrosphingosine, phytosphingosine and medium-chain ceramides	0	0	0	0	0	0
YBR160W	CDC28	Cyclin-dependent kinase (CDK) catalytic subunit; master regulator of mitotic and meiotic cell cycles; alternately associates with G1, S, G2/M phase cyclins, which provide substrate specificity; regulates metabolism, basal transcription, chromosome dynamics, growth and morphogenesis; transcript induction in osmostress involves antisense RNA; human homologs CDK1, CDK2, CDK3 can complement yeast con…	0	nd	nd	nd	nd	nd
YBR161W	CSH1	Mannosylinositol phosphorylceramide (MIPC) synthase catalytic subunit; forms a complex with regulatory subunit Csg2p; function in sphingolipid biosynthesis is overlapping with that of Sur1p; CSH1 has a paralog, SUR1, that arose from the whole genome duplication	0	0	0	0	0	0
YBR162C	TOS1	Covalently-bound cell wall protein of unknown function; identified as a cell cycle regulated SBF target gene; deletion mutants are highly resistant to treatment with beta-1,3-glucanase; has sequence similarity to YJL171C	0	0	0	0	0	0
YBR162W-A	YSY6	Protein of unknown function; expression suppresses a secretory pathway mutation in E. coli; has similarity to the mammalian RAMP4 protein involved in secretion	0	0	0	0	0	0
YBR163W	EXO5	Mitochondrial 5'-3' exonuclease and sliding exonuclease; required for mitochondrial genome maintenance; distantly related to the RecB nuclease domain of bacterial RecBCD recombinases; may be regulated by the transcription factor Ace2	mitochondrial	pet	pet	0	0	0.5
YBR164C	ARL1	Soluble GTPase with a role in regulation of membrane traffic; regulates potassium influx; role in membrane organization at trans-Golgi network; required for delivery of Atg9p to the phagophore assembly site during autophagy under high temperature stress; required with Ypt6p for starvation-induced autophagy; required for the CVT pathway under non-starvation conditions; G protein of the Ras superfa…	0	0	0	0	0	0
YBR165W	UBS1	Ubiquitin-conjugating enzyme suppressor that regulates Cdc34p; functions as a general positive regulator of Cdc34p activity; nuclear protein that may represent a link between nucleocytoplasmic transport and ubiquitin ligase activity	0	nd	0	0	0	0
YBR166C	TYR1	Prephenate dehydrogenase involved in tyrosine biosynthesis; expression is dependent on phenylalanine levels	0	nd	0	0	0	0
YBR167C	POP7	Subunit of RNase MRP, nuclear RNase P and telomerase; forms a soluble heterodimer with Pop6p that binds P3 domain of RNase MRP and RNase P RNAs; RNase MRP cleaves pre-rRNA, nuclear RNase P cleaves tRNA precursors to generate mature 5' ends and facilitates turnover of nuclear RNAs, while telomerase replenishes telomeric DNA	0	nd	nd	nd	nd	nd
YBR168W	PEX32	Peroxisomal integral membrane protein; involved in negative regulation of peroxisome size; partially functionally redundant with Pex31p; genetic interactions suggest action at a step downstream of steps mediated by Pex28p and Pex29p	0	0	0	0	0	0
YBR169C	SSE2	Member of Hsp110 subclass of the heat shock protein 70 (HSP70) family; serves as nucleotide exchange factor to load ATP onto the SSA class of cytosolic Hsp70s; may be involved in protein folding; localized to the cytoplasm; SSE2 has a paralog, SSE1, that arose from the whole genome duplication	0	0	0	0	0	0
YBR170C	NPL4	Substrate-recruiting cofactor of the Cdc48p-Npl4p-Ufd1p segregase; assists Cdc48p in the dislocation of misfolded, polyubiquitinated ERAD substrates that are subsequently delivered to the proteasome for degradation; also involved in the regulated destruction of resident ER membrane proteins, such as HMG-CoA reductase (Hmg1/2p) and cytoplasmic proteins (Fbp1p); role in mobilizing membrane bound tr…	mitochondrial	0	0	0	0	0
YBR171W	SEC66	Non-essential subunit of Sec63 complex; with Sec61 complex, Kar2p/BiP and Lhs1p forms a channel competent for SRP-dependent and post-translational SRP-independent protein targeting and import into the ER; other members are Sec63p, Sec62p, and Sec72p	0	0	0	0	0	0
YBR172C	SMY2	GYF domain protein; involved in COPII vesicle formation; interacts with the Sec23p/Sec24p subcomplex; overexpression suppresses the temperature sensitivity of a myo2 mutant; similar to S. pombe Mpd2; SMY2 has a paralog, SYH1, that arose from the whole genome duplication	0	0	0	0	0	0
YBR173C	UMP1	Chaperone required for correct maturation of the 20S proteasome; short-lived chaperone; may inhibit premature dimerization of proteasome half-mers; degraded by proteasome upon completion of its assembly	0	0	0	0	0	0
YBR174C		Dubious open reading frame; unlikely to encode a functional protein, based on available experimental and comparative sequence data; partially overlaps the verified ORF YBR175W; null mutant is viable and sporulation defective	0	0	0	0	0	0
YBR175W	SWD3	Essential subunit of the COMPASS (Set1C) complex; COMPASS methylates histone H3 on lysine 4 and is required in transcriptional silencing near telomeres; WD40 beta propeller superfamily member and ortholog of mammalian WDR5	0	0	0	0	0	0
YBR176W	ECM31	Ketopantoate hydroxymethyltransferase; required for pantothenic acid biosynthesis, converts 2-oxoisovalerate into 2-dehydropantoate	mitochondrial	0	0	0	0	0
YBR177C	EHT1	Acyl-coenzymeA:ethanol O-acyltransferase; plays a minor role in medium-chain fatty acid ethyl ester biosynthesis; possesses short-chain esterase activity; localizes to lipid particles and the mitochondrial outer membrane; EHT1 has a paralog, EEB1, that arose from the whole genome duplication	0	0	0	0	0	0
YBR178W		Dubious open reading frame; unlikely to encode a functional protein, based on available experimental and comparative sequence data; partially overlaps the verified gene YBR177C	0	0	0	0	0	0
YBR179C	FZO1	Mitofusin; integral membrane protein involved in mitochondrial outer membrane tethering and fusion; role in mitochondrial genome maintenance; efficient tethering and degradation of Fzo1p requires an intact N-terminal GTPase domain; targeted for destruction by the ubiquitin ligase SCF-Mdm30p and the cytosolic ubiquitin-proteasome system	mitochondrial	pet	0	pet	pet	0.75
YBR180W	DTR1	Putative dityrosine transporter of the major facilitator superfamily; member of the 12-spanner drug:H(+) antiporter DHA1 family; required for spore wall synthesis; sequence similarity to QDR1 and QDR3, and the triple mutant dtr1 qdr1 qdr3 exhibits reduced dityrosine fluorescence relative to the single mutants; expressed during sporulation	0	0	0	0	0	0
YBR181C	RPS6B	Protein component of the small (40S) ribosomal subunit; homologous to mammalian ribosomal protein S6, no bacterial homolog; phosphorylated on S233 by Ypk3p in a TORC1-dependent manner, and on S232 in a TORC1/2-dependent manner by Ypk1/2/3p; RPS6B has a paralog, RPS6A, that arose from the whole genome duplication	0	0	0	0	0	0
YBR182C	SMP1	MADS-box transcription factor involved in osmotic stress response; SMP1 has a paralog, RLM1, that arose from the whole genome duplication	0	0	0	0	0	0
YBR182C-A		Putative protein of unknown function; identified by gene-trapping, microarray-based expression analysis, and genome-wide homology searching	0	nd	0	0	0	0
YBR183W	YPC1	Alkaline ceramidase; also has reverse (CoA-independent) ceramide synthase activity; catalyzes both breakdown and synthesis of phytoceramide; overexpression confers fumonisin B1 resistance; YPC1 has a paralog, YDC1, that arose from the whole genome duplication	0	0	0	0	0	0
YBR184W		Putative protein of unknown function; YBR184W is not an essential gene	0	0	0	0	0	0
YBR185C	MBA1	Membrane-associated mitoribosome receptor; involved along with Dpi29p in the cotranslational insertion of nascent polypeptide chains into the inner mitochondrial membrane; associates with nascent polypeptide chains; interacts with Mdm38p and may recruit mRNA-specific translational activators to the mitoribosome; null mutant displays decreased tolerance to mistranslation-induced proteotoxic stress…	mitochondrial	0	0	0	0	0
YBR186W	PCH2	Hexameric ring ATPase that remodels chromosome axis protein Hop1p; nucleolar component of the pachytene checkpoint, which prevents chromosome segregation when recombination and chromosome synapsis are defective; also represses meiotic interhomolog recombination in rDNA; required for meiotic double-stranded break formation	0	0	0	0	0	0
YBR187W	GDT1	Calcium and manganese transporter with higher affinity for Ca2+; involved in Ca2+ and Mn2+ homeostasis; localizes to the cis- and medial-Golgi apparatus; GFP-fusion localizes to the vacuole; required for the Mn2+-dependent function of glycosylation enzymes; TMEM165, a human ortholog linked to Congenital Disorders of Glycosylation, functionally complements the null allele; expression pattern and p…	0	0	0	0	0	0
YBR188C	NTC20	Member of the NineTeen Complex (NTC); this complex contains Prp19p and stabilizes U6 snRNA in catalytic forms of the spliceosome containing U2, U5, and U6 snRNAs	0	0	0	0	0	0
YBR189W	RPS9B	Protein component of the small (40S) ribosomal subunit; homologous to mammalian ribosomal protein S9 and bacterial S4; RPS9B has a paralog, RPS9A, that arose from the whole genome duplication	0	0	0	0	0	0
YBR190W		Dubious open reading frame; unlikely to encode a functional protein, based on available experimental and comparative sequence data; partially overlaps the verified ribosomal protein gene RPL21A/YBR191W	0	nd	nd	nd	nd	nd
YBR191W	RPL21A	Ribosomal 60S subunit protein L21A; homologous to mammalian ribosomal protein L21, no bacterial homolog; RPL21A has a paralog, RPL21B, that arose from the whole genome duplication	0	0	0	0	0	0
YBR191W-A		Dubious open reading frame; unlikely to encode a functional protein, based on available experimental and comparative sequence data	0	nd	nd	nd	nd	nd
YBR192W	RIM2	Mitochondrial pyrimidine nucleotide transporter; imports pyrimidine nucleoside triphosphates and exports pyrimidine nucleoside monophosphates; member of the mitochondrial carrier family	mitochondrial	nd	nd	nd	nd	nd
YBR193C	MED8	Subunit of the RNA polymerase II mediator complex; associates with core polymerase subunits to form the RNA polymerase II holoenzyme; essential for transcriptional regulation	0	nd	nd	nd	nd	nd
YBR194W	AIM4	Protein proposed to be associated with the nuclear pore complex; null mutant is viable, displays elevated frequency of mitochondrial genome loss and is sensitive to freeze-thaw stress	0	0	0	0	0	0
YBR195C	MSI1	Subunit of chromatin assembly factor I (CAF-1); chromatin assembly by CAF-1 affects multiple processes including silencing at telomeres, mating type loci, and rDNA; maintenance of kinetochore structure; deactivation of DNA damage checkpoint after DNA repair; chromatin dynamics during transcription; and repression of divergent noncoding transcription; Msi1p localizes to nucleus and cytoplasm and i…	0	0	0	0	0	0
YBR196C	PGI1	Glycolytic enzyme phosphoglucose isomerase; catalyzes the interconversion of glucose-6-phosphate and fructose-6-phosphate; required for cell cycle progression and completion of the gluconeogenic events of sporulation	mitochondrial	nd	nd	nd	nd	nd
YBR196C-A		Putative protein of unknown function; identified by fungal homology and RT-PCR	0	nd	0	0	0	0
YBR196C-B		Putative protein of unknown function; identified by expression profiling and mass spectrometry	0	nd	0	0	0	0
YBR197C		Protein of unknown function; green fluorescent protein (GFP)-fusion protein localizes to the cytoplasm and nucleus; YBR197C is not an essential gene; relative distribution to the nucleus increases upon DNA replication stress; YBR197C has a paralog, YPL077C, that arose from the whole genome duplication	0	0	0	0	0	0
YBR198C	TAF5	Subunit (90 kDa) of TFIID and SAGA complexes; involved in RNA polymerase II transcription initiation and in chromatin modification	0	nd	nd	nd	nd	nd
YBR199W	KTR4	Glycosyltransferase involved in protein glycosylation; transfers GDP-mannose to methyl-alpha-mannoside in vitro; member of the KRE2/MNT1 mannosyltransferase family of type II membrane proteins with a short cytoplasmic N-terminus, a membrane-spanning region and a highly conserved catalytic lumenal domain	0	0	0	0	0	0
YBR200W	BEM1	Protein containing SH3-domains; involved in establishing cell polarity and morphogenesis; functions as a scaffold protein for complexes that include Cdc24p, Ste5p, Ste20p, and Rsr1p	0	0	0	0	0	0
YBR200W-A		Putative protein of unknown function; identified by fungal homology and RT-PCR	0	nd	0	0	0	0
YBR201C-A	MIN7	Putative protein of unknown function	mitochondrial	nd	nd	nd	nd	nd
YBR201W	DER1	ER membrane protein that promotes export of misfolded polypeptides; required for ER-associated protein degradation of misfolded or unassembled proteins; initiates export of aberrant polypeptides from ER lumen by threading them into ER membrane and routing them to Hrd1p for ubiquitination; function normally requires N-terminal acetylation by NatB; N- and C- termini protrude into cytoplasm; similar…	0	0	0	0	0	0
YBR202W	MCM7	Component of the Mcm2-7 hexameric helicase complex; MCM2-7 primes origins of DNA replication in G1 and becomes an active ATP-dependent helicase that promotes DNA melting and elongation in S-phase; forms an Mcm4p-6p-7p subcomplex	0	nd	nd	nd	nd	nd
YBR203W	COS111	Protein required for antifungal drug ciclopirox olamine resistance; not related to the subtelomerically-encoded COS family; the authentic, non-tagged protein is detected in highly purified mitochondria in high-throughput studies	0	0	0	0	0	0
YBR204C	LDH1	Serine hydrolase; exhibits active esterase plus weak triacylglycerol lipase activities; proposed role in lipid homeostasis, regulating phospholipid and non-polar lipid levels and required for mobilization of LD-stored lipids; localizes to the lipid droplet (LD) surface; contains a classical serine containing catalytic triad (GxSxG motif)	0	0	0	0	0	0
YBR205W	KTR3	Putative alpha-1,2-mannosyltransferase; involved in O- and N-linked protein glycosylation; member of the KRE2/MNT1 mannosyltransferase family; Svp26p mediates uptake of Ktr3p into COPII vesicles; relocalizes from nucleus to vacuole upon DNA replication stress	0	0	0	0	0	0
YBR206W		Dubious open reading frame; unlikely to encode a functional protein, based on available experimental and comparative sequence data; partially overlaps the verified gene KTR3	0	0	0	0	0	0
YBR207W	FTH1	Putative high affinity iron transporter; involved in transport of intravacuolar stores of iron; forms complex with Fet5p; expression is regulated by iron; proposed to play indirect role in endocytosis; protein abundance increases in response to DNA replication stress	0	0	0	0	0	0
YBR208C	DUR1,2	Urea amidolyase; contains both urea carboxylase and allophanate hydrolase activities, degrades urea to CO2 and NH3; expression sensitive to nitrogen catabolite repression and induced by allophanate, an intermediate in allantoin degradation; protein abundance increases in response to DNA replication stress	0	0	0	0	0	0
YBR209W		Putative protein of unknown function; conserved across S. cerevisiae strains; YBR209W is not an essential gene	0	nd	0	0	0	0
YBR210W	ERV15	Protein involved in export of proteins from the endoplasmic reticulum; ERV15 has a paralog, ERV14, that arose from the whole genome duplication	0	0	0	0	0	0
YBR211C	AME1	Essential kinetochore protein associated with microtubules and SPBs; component of the kinetochore sub-complex COMA (Ctf19p, Okp1p, Mcm21p, Ame1p); involved in spindle checkpoint maintenance; orthologous to human centromere constitutive-associated network (CCAN) subunit CENP-U and fission yeast Mis17; relative distribution to the nucleus increases upon DNA replication stress	0	nd	nd	nd	nd	nd
YBR212W	NGR1	RNA binding protein that negatively regulates growth rate; interacts with the 3' UTR of the mitochondrial porin (POR1) mRNA and enhances its degradation; overexpression impairs mitochondrial function; interacts with Dhh1p to mediate POR1 mRNA decay; expressed in stationary phase	0	0	0	0	0	0
YBR213W	MET8	Bifunctional dehydrogenase and ferrochelatase; involved in the biosynthesis of siroheme, a prosthetic group used by sulfite reductase; required for sulfate assimilation and methionine biosynthesis	0	0	0	0	0	0
YBR214W	SDS24	Protein involved in cell separation during budding; one of two S. cerevisiae homologs (Sds23p and Sds24p) of the S. pombe Sds23 protein, which is implicated in APC/cyclosome regulation; may play an indirect role in fluid-phase endocytosis; protein abundance increases in response to DNA replication stress; SDS24 has a paralog, SDS23, that arose from the whole genome duplication	0	0	0	0	0	0
YBR215W	HPC2	Subunit of the HIR complex; HIR is a nucleosome assembly complex involved in regulation of histone gene transcription; mutants display synthetic defects with subunits of FACT, a complex that allows passage of RNA Pol II through nucleosomes	0	0	0	0	0	0
YBR216C	YBP1	Protein involved in cellular response to oxidative stress; required for oxidation of specific cysteine residues of transcription factor Yap1p, resulting in nuclear localization of Yap1p in response to stress; YBP1 has a paralog, YBP2, that arose from the whole genome duplication	0	0	0	0	0	0
YBR217W	ATG12	Ubiquitin-like modifier involved in autophagy and the Cvt pathway; conserved; conjugated to Atg5p to form a complex involved in Atg8p lipidation; Atg5p-Atg12p conjugate enhances E2 activity of Atg3p by rearranging its catalytic site, also forms a complex with Atg16p; the Atg5-Atg12/Atg16 complex binds to membranes and is essential for autophagosome formation	0	0	0	0	0	0
YBR218C	PYC2	Pyruvate carboxylase isoform; cytoplasmic enzyme that converts pyruvate to oxaloacetate; differentially regulated than isoform Pyc1p; mutations in the human homolog are associated with lactic acidosis; PYC2 has a paralog, PYC1, that arose from the whole genome duplication	0	0	0	0	0	0
YBR219C		Putative protein of unknown function; YBR219C is not an essential gene	0	0	0	0	0	0
YBR220C		Putative protein of unknown function; YBR220C is not an essential gene	0	0	0	0	0	0
YBR221C	PDB1	E1 beta subunit of the pyruvate dehydrogenase (PDH) complex; PDH is an evolutionarily conserved multi-protein complex found in mitochondria	mitochondrial	0	0	0	0	0
YBR221W-A		Putative protein of unknown function; identified by expression profiling and mass spectrometry	0	nd	0	0	0	0
YBR222C	PCS60	Oxalyl-CoA synthetase; capable of catalyzing conversion of oxalate to oxalyl-CoA; catalyzes first step in pathway of oxalate degradation that functions to protect yeast from inhibitory effects of oxalate; peroxisomal protein that binds mRNA; localizes to both peroxisomal peripheral membrane and matrix, expression is highly inducible by oleic acid; similar to E. coli long chain acyl-CoA synthetase	0	0	0	0	0	0
YBR223C	TDP1	Tyrosyl-DNA phosphodiesterase I; hydrolyzes 3' and 5'-phosphotyrosyl bonds; involved in the repair of DNA lesions created by topo I and topo II; mutations in the human homolog, TDP1, result in the a neurodegenerative disease, spinocerebellar ataxia with axonal neuropathy (SCAN1); yeast cells and human rhabdomyosarcoma lines that overexpress TDP1 both exhibit elevated dosage chromosomal instabilit…	0	0	0	0	0	0
YBR223W-A		Dubious open reading frame; unlikely to encode a functional protein, based on available experimental and comparative sequence data; completely overlaps YBR223C; identified by gene-trapping, microarray-based expression analysis, and genome-wide homology searching	0	nd	nd	nd	nd	nd
YBR224W		Dubious open reading frame; unlikely to encode a functional protein, based on available experimental and comparative sequence data; partially overlaps the verified gene TDP1	0	0	0	0	0	0
YBR225W		Putative protein of unknown function; non-essential gene identified in a screen for mutants affected in mannosylphophorylation of cell wall components	0	0	0	0	0	0
YBR226C		Dubious open reading frame; unlikely to encode a functional protein, based on available experimental and comparative sequence data; partially overlaps the uncharacterized ORF YBR225W	0	0	0	0	0	0
YBR227C	MCX1	Non-proteolytic ATPase of the AAA family; stimulates incorporation of the pyridoxal phosphate cofactor into Hem1p (5-aminolevulinic acid synthase); localized to the mitochondrial matrix; ortholog of vertebrate CLPX, which promotes erythropoiesis	mitochondrial	0	0	0	0	0
YBR228W	SLX1	Endonuclease involved in DNA recombination and repair; subunit of a complex, with Slx4p, that hydrolyzes 5' branches from duplex DNA in response to stalled or converging replication forks; function overlaps with that of Sgs1p-Top3p	0	0	0	0	0	0
YBR229C	ROT2	Glucosidase II catalytic subunit; required to trim the final glucose in N-linked glycans; required for normal cell wall synthesis; mutations in rot2 suppress tor2 mutations, and are synthetically lethal with rot1 mutations	0	0	0	0	0	0
YBR230C	OM14	Mitochondrial outer membrane receptor for cytosolic ribosomes; integral protein of the outer membrane that interacts with the nascent chain-associated complex (NAC) bound to ribosomes, contributing to co-translational mitochondrial import; interacts with porin (Por1p) and Om45p; abundance is decreased in cells grown in glucose relative to other carbon sources	mitochondrial	0	0	0	0	0
YBR230W-A	COQ21	Putative protein of unknown function; YBR230W-A has a paralog, COQ8, that arose from the whole genome duplication	mitochondrial	nd	nd	nd	0	0
YBR231C	SWC5	Component of the SWR1 complex; complex exchanges histone variant H2AZ (Htz1p) for chromatin-bound histone H2A; protein abundance increases in response to DNA replication stress; relocalizes to the cytosol in response to hypoxia	0	0	0	0	0	0
YBR232C		Dubious open reading frame; unlikely to encode a functional protein, based on available experimental and comparative sequence data	0	0	0	0	0	0
YBR233W	PBP2	RNA binding protein; has similarity to mammalian heterogeneous nuclear RNP K protein, involved in the regulation of telomere position effect and telomere length; relative distribution to the nucleus increases upon DNA replication stress	0	0	0	0	0	0
YBR233W-A	DAD3	Essential subunit of the Dam1 complex (aka DASH complex); complex couples kinetochores to the force produced by MT depolymerization thereby aiding in chromosome segregation; is transferred to the kinetochore prior to mitosis	0	nd	nd	nd	nd	nd
YBR234C	ARC40	Subunit of the ARP2/3 complex; ARP2/3 is required for the motility and integrity of cortical actin patches	0	nd	nd	nd	nd	nd
YBR235W	VHC1	Vacuolar membrane cation-chloride cotransporter (CCC); likely mediates K+ and Cl- cotransport into the vacuole; has a role in potassium homeostasis and salt tolerance; localizes to sites of contact between the vacuole and mitochondria (vCLAMPs); similar to mammalian electroneutral Na(+)-(K+)-C1- cotransporter family	0	0	0	0	0	0
YBR236C	ABD1	Methyltransferase; catalyzes the transfer of a methyl group from S-adenosylmethionine to the GpppN terminus of capped mRNA; nuclear protein that relocalizes to the cytosol in response to hypoxia	0	nd	nd	nd	nd	nd
YBR237W	PRP5	RNA helicase in the DEAD-box family; necessary for prespliceosome formation, bridges U1 and U2 snRNPs and enables stable U2 snRNP association with intron RNA	0	nd	nd	nd	nd	nd
YBR238C		Mitochondrial membrane protein; not required for respiratory growth but causes a synthetic respiratory defect in combination with rmd9 mutations; transcriptionally up-regulated by TOR; deletion increases life span; YBR238C has a paralog, RMD9, that arose from the whole genome duplication	mitochondrial	0	0	0	0	0
YBR239C	ERT1	Transcriptional regulator; involved in regulation of gluconeogenesis and fermentable carbon utilization; GFP-fusion protein localizes to cytoplasm, nucleus; null mutation affects periodicity of transcriptional and metabolic oscillation; plays role in restricting Ty1 transposition; member of the zinc cluster family of proteins, similar to Rds2p	0	0	0	0	0	0
YBR240C	THI2	Transcriptional activator of thiamine biosynthetic genes; interacts with regulatory factor Thi3p to control expression of thiamine biosynthetic genes with respect to thiamine availability; acts together with Pdc2p to respond to thiaminediphosphate demand, possibly as related to carbon source availability; zinc finger protein of the Zn(II)2Cys6 type	0	0	0	0	0	0
YBR241C		Putative transporter, member of the sugar porter family; green fluorescent protein (GFP)-fusion protein localizes to the vacuolar membrane; YBR241C is not an essential gene; YBR241C has a paralog, VPS73, that arose from the whole genome duplication	0	0	0	0	0	0
YBR242W		Putative protein of unknown function; green fluorescent protein (GFP)-fusion protein localizes to the cytoplasm and nucleus; YBR242W is not an essential gene; YBR242W has a paralog, YGL101W, that arose from the whole genome duplication	0	0	0	0	0	0
YBR243C	ALG7	UDP-N-acetyl-glucosamine-1-P transferase; transfers Glc-Nac-P from UDP-GlcNac to Dol-P in the ER in the first step of the dolichol pathway of protein asparagine-linked glycosylation; inhibited by tunicamycin; human homolog DPAGT1 can complement yeast ALG7 mutant	0	nd	nd	nd	nd	nd
YBR244W	GPX2	Phospholipid hydroperoxide glutathione peroxidase; protects cells from phospholipid hydroperoxides and nonphospholipid peroxides during oxidative stress; induced by glucose starvation; protein abundance increases in response to DNA replication stress	mitochondrial	0	0	0	0	0
YBR245C	ISW1	ATPase subunit of imitation-switch (ISWI) class chromatin remodelers; with Ioc3p forms Isw1a complex involved in repression of transcription initiation; with Ioc2p and Ioc4p forms Isw1b complex involved in regulation of transcription elongation; Isw1b recruited to ORFs by H3K36 methylation and acts with Chd1p to prevent trans-histone exchange over coding regions; Isw1p import into nucleus depends…	0	0	0	0	0	0
YBR246W	RRT2	Methylesterase performing penultimate step of diphthamide biosynthesis; hydrolyzes methylated diphthine to produce diphthine and allows Dph6-catalyzed amidation reaction to occur; deletion leads to resistance to sordarin and accumulation of methylatediphthine; WD40 domain-containing protein; involved in endosomal recycling; forms complex with Rtt10p that functions in retromer-mediated pathway for…	0	0	0	0	0	0
YBR247C	ENP1	Protein associated with U3 and U14 snoRNAs; required for pre-rRNA processing and 40S ribosomal subunit synthesis; localized in the nucleus and concentrated in the nucleolus; human BYSL functionally complements the heat sensitivity of an enp1 ts mutant	0	nd	nd	nd	nd	nd
YBR248C	HIS7	Imidazole glycerol phosphate synthase; glutamine amidotransferase:cyclase that catalyzes the fifth step of histidine biosynthesis and also produces 5-aminoimidazole-4-carboxamide ribotide (AICAR), a purine precursor	0	0	0	0	0	0
YBR249C	ARO4	3-deoxy-D-arabino-heptulosonate-7-phosphate (DAHP) synthase; catalyzes the first step in aromatic amino acid biosynthesis and is feedback-inhibited by tyrosine or high concentrations of phenylalanine or tryptophan; relative distribution to the nucleus increases upon DNA replication stress	0	0	0	0	0	0
YBR250W	SPO23	Protein of unknown function; associates with meiosis-specific protein Spo1p	0	0	0	0	0	0
YBR251W	MRPS5	Mitochondrial ribosomal protein of the small subunit	mitochondrial	pet	0	pet	pet	0.75
YBR252W	DUT1	Deoxyuridine triphosphate diphosphatase (dUTPase); catalyzes hydrolysis of dUTP to dUMP and PPi, thereby preventing incorporation of uracil into DNA during replication; critical for the maintenance of genetic stability; also has diphosphatase activity on deoxyinosine triphosphate; human homolog DUT allows growth of yeast haploid dut1 null mutant after sporulation of heterozygous diploid	0	nd	nd	nd	nd	nd
YBR253W	SRB6	Subunit of the RNA polymerase II mediator complex; associates with core polymerase subunits to form the RNA polymerase II holoenzyme; essential for transcriptional regulation	0	nd	nd	nd	nd	nd
YBR254C	TRS20	Core component of transport protein particle (TRAPP) complexes I-III; TRAPPs are multimeric guanine nucleotide-exchange factors for GTPase Ypt1p, regulating ER-Golgi traffic (TRAPPI), intra-Golgi traffic (TRAPPII), endosome-Golgi traffic (TRAPPII and III) and autophagy (TRAPPIII); mutation leads to defects in endocytic recycling, block in sporulation/meiosis; mutations in human homolog TRAPPC2 ca…	0	nd	nd	nd	nd	nd
YBR255C-A	RCF3	Putative protein of unknown function; may interact with respiratory chain complexes III (ubiquinol-cytochrome c reductase) or IV (cytochrome c oxidase); identified by sequence comparison with hemiascomycetous yeast species	mitochondrial	nd	nd	nd	nd	nd
YBR255W	MTC4	Protein of unknown function; required for normal growth rate at 15 degrees C; green fluorescent protein (GFP)-fusion protein localizes to the cytoplasm in a punctate pattern; mtc4 is synthetically sick with cdc13-1	0	0	0	0	0	0
YBR256C	RIB5	Riboflavin synthase; catalyzes the last step of the riboflavin biosynthesis pathway	0	nd	nd	nd	nd	nd
YBR257W	POP4	Subunit of both RNase MRP and nuclear RNase P; RNase MRP cleaves pre-rRNA, while nuclear RNase P cleaves tRNA precursors to generate mature 5' ends and facilitates turnover of nuclear RNAs; binds to the RPR1 RNA subunit in RNase P	0	nd	nd	nd	nd	nd
YBR258C	SHG1	Subunit of the COMPASS (Set1C) complex; COMPASS methylates histone H3 on lysine 4 and is required in transcriptional silencing near telomeres	0	0	0	0	0	0
YBR259W		Protein of unknown function; YBR259W is not an essential gene; forms cytoplasmic foci upon DNA replication stress	0	0	0	0	0	0
YBR260C	RGD1	GTPase-activating protein (RhoGAP) for Rho3p and Rho4p; possibly involved in control of actin cytoskeleton organization	0	0	0	0	0	0
YBR261C	TAE1	AdoMet-dependent proline methyltransferase; catalyzes the dimethylation of ribosomal proteins Rpl12 and Rps25 at N-terminal proline residues; has a role in protein synthesis; fusion protein localizes to the cytoplasm	0	0	0	0	0	0
YBR262C	MIC12	Component of the MICOS complex; MICOS (formerly MINOS or MitOS) is a mitochondrial inner membrane complex that extends into the intermembrane space and has a role in the maintenance of crista junctions, inner membrane architecture, and formation of contact sites to the outer membrane; forms a subcomplex with Mic10p and Mic27p whose assembly and stability requires cardiolipin	mitochondrial	0	0	0	0	0
YBR263W	SHM1	Mitochondrial serine hydroxymethyltransferase; converts serine to glycine plus 5,10 methylenetetrahydrofolate; involved in generating precursors for purine, pyrimidine, amino acid, and lipid biosynthesis; reverse reaction generates serine	mitochondrial	0	0	0	0	0
YBR264C	YPT10	Rab family GTP-binding protein; contains the PEST signal sequence specific for proteolytic enzymes; may be involved in vesicular transport; overexpression leads to accumulation of Golgi-like cisternae with budding vesicles	0	0	0	0	0	0
YBR265W	TSC10	3-ketosphinganine reductase; catalyzes the second step in phytosphingosine synthesis; essential for growth in the absence of exogenous dihydrosphingosine or phytosphingosine; localized to lipid droplets; member of short chain dehydrogenase/reductase protein family	0	nd	nd	nd	nd	nd
YBR266C	SLM6	Protein with a potential role in actin cytoskeleton organization; gene exhibits synthetic genetic interaction with MSS4 encoding phosphatidylinositol 4-phosphate kinase	0	0	0	0	0	0
YBR267W	REI1	Cytoplasmic pre-60S factor; required for the correct recycling of shuttling factors Alb1, Arx1 and Tif6 at the end of the ribosomal large subunit biogenesis; involved in bud growth in the mitotic signaling network	0	0	0	0	0	0
YBR268W	MRPL37	Mitochondrial ribosomal protein of the large subunit	mitochondrial	pet	0	pet	pet	0.75
YBR269C	SDH8	Protein required for assembly of succinate dehydrogenase; interacts with flavinylated Sdh1p and may function as a chaperone for free Sdh1p, protecting its FAD cofactor from redox reactions before assembly of the complex; soluble protein of the mitochondrial matrix; respiratory defect of null mutant is functionally complemented by Drosophila and human orthologs	mitochondrial	0	0	0	0	0
YBR270C	BIT2	Subunit of TORC2 membrane-associated complex; involved in regulation of actin cytoskeletal dynamics during polarized growth and cell wall integrity; interacts with Slm1p and Slm2p, homologous PH domain-containing TORC2 substrates; BIT2 has a paralog, BIT61, that arose from the whole genome duplication	0	0	0	0	0	0
YBR271W	EFM2	S-adenosylmethionine-dependent methyltransferase; seven-beta-strand lysine methyltransferase which dimethylates translation elongation factor EF2 (Eft1p and Eft2p) at lysine 613 and methylates EF3 (Yef3p) at lysine 187; green fluorescent protein (GFP)-fusion protein localizes to the cytoplasm; involved in regulation of translational termination; predicted involvement in ribosome biogenesis	0	0	0	0	0	0
YBR272C	HSM3	Evolutionarily conserved 19S regulatory particle assembly-chaperone; involved in the assembly of the base subcomplex of the 19S proteasomal regulatory particle (RP); involved in DNA mismatch repair during slow growth; weak similarity to Msh1p; structural study suggests Hsm3p is a scaffold protein for Rpt1p-Rpt2p complex formation; ortholog of human 19S subunit S5b	0	0	0	0	0	0
YBR273C	UBX7	UBX (ubiquitin regulatory X) domain-containing protein; interacts with Cdc48p; UBX7 has a paralog, UBX6, that arose from the whole genome duplication	0	0	0	0	0	0
YBR274W	CHK1	Serine/threonine kinase and DNA damage checkpoint effector; mediates cell cycle arrest via phosphorylation of Pds1p; phosphorylated by checkpoint signal transducer Mec1p; homolog of S. pombe and mammalian Chk1 checkpoint kinase	0	0	0	0	0	0
YBR275C	RIF1	Protein that binds to the Rap1p C-terminus; acts synergistically with Rif2p to help control telomere length and establish telomeric silencing; involved in control of DNA replication; contributes to resection of DNA double strand breaks (DSBs); deletion results in telomere elongation	0	0	0	0	0	0
YBR276C	PPS1	Protein phosphatase; has specificity for serine, threonine, and tyrosine residues; has a role in the DNA synthesis phase of the cell cycle	0	0	0	0	0	0
YBR277C		Dubious open reading frame; unlikely to encode a functional protein, based on available experimental and comparative sequence data; partially overlaps the verified gene YBR278W	0	0	0	0	0	0
YBR278W	DPB3	Third-largest subunit of DNA polymerase II (DNA polymerase epsilon); required to maintain fidelity of chromosomal replication and also for inheritance of telomeric silencing; stabilizes the interaction of Pol epsilon with primer-template DNA, positively affecting the processivity of the polymerase and exonuclease activities of Pol epsilon; mRNA abundance peaks at the G1/S boundary of the cell cyc…	0	0	0	0	0	0
YBR279W	PAF1	Component of the Paf1p complex involved in transcription elongation; binds to and modulates the activity of RNA polymerases I and II; required for expression of a subset of genes, including cell cycle-regulated genes; involved in SER3 repression by helping to maintain SRG1 transcription-dependent nucleosome occupancy; homolog of human PD2/hPAF1	0	0	0	0	0	0
YBR280C	SAF1	F-Box protein involved in proteasome-dependent degradation of Aah1p; involved in proteasome-dependent degradation of Aah1p during entry of cells into quiescence; interacts with Skp1	0	0	0	0	0	0
YBR281C	DUG2	Component of glutamine amidotransferase (GATase II); forms a complex with Dug3p to degrade glutathione (GSH) and other peptides containing a gamma-glu-X bond in an alternative pathway to GSH degradation by gamma-glutamyl transpeptidase (Ecm38p)	0	0	0	0	0	0
YBR282W	MRPL27	Mitochondrial ribosomal protein of the large subunit; homolog of human Bcl-2 interacting protein BMRP	mitochondrial	pet	pet	pet	pet	1
YBR283C	SSH1	Subunit of the Ssh1 translocon complex; Sec61p homolog involved in co-translational pathway of protein translocation; not essential	0	0	0	pet	0	0.25
YBR284W		Putative metallo-dependent hydrolase superfamily protein; similar to AMP deaminases but lacks key catalytic residues and does not rescue purine nucleotide metabolic defect of quadruple aah1 ade8 amd1 his1 mutant; null mutant exhibits longer telomeres, altered Ty mobility, decreased resistance to rapamycin and wortmannin; induced in response to hydrostatic pressure; not an essential gene; YBR284W …	0	0	0	0	0	0
YBR285W		Putative protein of unknown function; YBR285W is not an essential gene	0	0	0	0	0	0
YBR286W	APE3	Vacuolar aminopeptidase Y; processed to mature form by Prb1p	0	0	0	0	0	0
YBR287W		Protein of unknown function; green fluorescent protein (GFP)-fusion protein localizes to the ER; YBR287W is not an essential gene	0	0	0	0	0	0
YBR288C	APM3	Mu3-like subunit of the clathrin associated protein complex (AP-3); functions in transport of alkaline phosphatase to the vacuole via the alternate pathway	0	0	0	0	0	0
YBR289W	SNF5	Subunit of the SWI/SNF chromatin remodeling complex; involved in transcriptional regulation; functions interdependently in transcriptional activation with Snf2p and Snf6p; relocates to the cytosol under hypoxic conditions	0	pet	0	pet	0	0.5
YBR290W	BSD2	Heavy metal ion homeostasis protein; facilitates trafficking of Smf1p and Smf2p metal transporters to vacuole where they are degraded; acts as an adaptor protein with Rsp5p in the regulated endocytosis of Smf1p and is itself ubiquitylated by Rsp5p; controls metal ion transport, prevents metal hyperaccumulation, functions in copper detoxification	0	0	0	0	0	0
YBR291C	CTP1	Mitochondrial inner membrane citrate transporter; member of the mitochondrial carrier family	mitochondrial	0	0	0	0	0
YBR292C		Putative protein of unknown function; conserved across S. cerevisiae strains; YBR292C is not an essential gene	0	0	0	0	0	0
YBR293W	VBA2	Permease of basic amino acids in the vacuolar membrane	0	0	0	0	0	0
YBR294W	SUL1	High affinity sulfate permease of the SulP anion transporter family; sulfate uptake is mediated by specific sulfate transporters Sul1p and Sul2p, which control the concentration of endogenous activated sulfate intermediates	0	0	0	0	0	0
YBR295W	PCA1	Cadmium transporting P-type ATPase; may also have a role in copper and iron homeostasis; stabilized by Cd binding, which prevents ubiquitination; S288C and other lab strains contain a G970R mutation which eliminates Cd transport function	0	0	0	0	0	0
YBR296C	PHO89	Plasma membrane Na+/Pi cotransporter; active in early growth phase; similar to phosphate transporters of Neurospora crassa; transcription regulated by inorganic phosphate concentrations and Pho4p; mutations in related human transporter genes hPit1 and hPit2 are associated with hyperphosphatemia-induced calcification of vascular tissue and familial idiopathic basal ganglia calcification	0	0	0	0	0	0
YBR296C-A	TYC1	Inhibitor of the Anaphase-Promoting Complex/Cyclosome (APC/C); binds to APC/C and inhibits the activity of both APC/C(Cdc20) and APC/C(Cdh1); inhibits the binding of Cdc20 and Cdh1 to APC/C; overexpression results in increased sensitivity to microtubule poison; originally identified by gene-trapping, microarray-based expression analysis, and genome-wide homology searching; functional homolog of h…	0	nd	0	0	0	0
YBR297W	MAL33	MAL-activator protein; part of complex locus MAL3; nonfunctional in genomic reference strain S288C	0	0	0	0	0	0
YBR298C	MAL31	Maltose permease; high-affinity maltose transporter (alpha-glucoside transporter); encoded in the MAL3 complex locus; member of the 12 transmembrane domain superfamily of sugar transporters; functional in genomic reference strain S288C	0	0	0	0	0	0
YBR298C-A		Putative protein of unknown function; identified by gene-trapping, microarray-based expression analysis, and genome-wide homology searching	0	nd	nd	nd	nd	nd
YBR299W	MAL32	Maltase (alpha-D-glucosidase); inducible protein involved in maltose catabolism; encoded in the MAL3 complex locus; functional in genomic reference strain S288C; hydrolyzes the disaccharides maltose, turanose, maltotriose, and sucrose	0	0	0	0	0	0
YBR300C		Dubious open reading frame; unlikely to encode a functional protein, based on available experimental and comparative sequence data; partially overlaps the verified gene YBR301W; YBR300C is not an essential gene	0	0	0	0	0	0
YBR301W	PAU24	Cell wall mannoprotein; has similarity to Tir1p, Tir2p, Tir3p, and Tir4p; member of the seripauperin multigene family encoded mainly in subtelomeric regions; expressed under anaerobic conditions, completely repressed during aerobic growth	0	0	0	0	0	0
YBR302C	COS2	Endosomal protein involved in turnover of plasma membrane proteins; member of the DUP380 subfamily of conserved, often subtelomeric COS genes; required for the multivesicular vesicle body sorting pathway that internalizes plasma membrane proteins for degradation; Cos proteins provide ubiquitin in trans for nonubiquitinated cargo proteins	0	nd	nd	nd	nd	nd
YCL001W	RER1	Protein involved in retention of membrane proteins; including Sec12p, in the ER; localized to Golgi; functions as a retrieval receptor in returning membrane proteins to the ER	0	0	0	0	0	0
YCL001W-A		Putative protein of unknown function; YCL001W-A gene has similarity to DOM34 and is present in a region duplicated between chromosomes XIV and III	0	0	0	pet	0	0.25
YCL001W-B		Putative protein of unknown function; present in a region duplicated between chromosomes XIV and III; YCL001W-B has a paralog, DOM34, that arose from the whole genome duplication	0	nd	0	0	0	0
YCL002C		Putative protein of unknown function; YCL002C is not an essential gene	0	0	0	0	0	0
YCL003W		Merged open reading frame; does not encode a discrete protein; YCL003W was originally annotated as an independent ORF, but as a result of a sequence change, it was merged with an adjacent ORF into a single reading frame, designated YCL004w	0	nd	nd	0	nd	0
YCL004W	PGS1	Phosphatidylglycerolphosphate synthase; catalyzes the synthesis of phosphatidylglycerolphosphate from CDP-diacylglycerol and sn-glycerol 3-phosphate in the first committed and rate-limiting step of cardiolipin biosynthesis	mitochondrial	nd	nd	nd	nd	nd
YCL005W	LDB16	Protein involved in lipid droplet (LD) assembly; forms a complex with Sei1p at ER-LD contact sites, stabilizing contact sites; ensures that LDs bud from the ER towards the cytosolic side of the membrane; null mutants have decreased net negative cell surface charge and localized accumulation of phosphatidic acid (PA) marker proteins; GFP-fusion protein expression is induced in response to MMS; nul…	0	0	0	0	0	0
YCL005W-A	VMA9	Vacuolar H+ ATPase subunit e of the V-ATPase V0 subcomplex; essential for vacuolar acidification; interacts with the V-ATPase assembly factor Vma21p in the ER; involved in V0 biogenesis	0	nd	nd	nd	pet	1
YCL006C		Deleted ORF; does not encode a protein; this ORF was removed when a sequence update created a stop codon after residue 23	0	0	0	0	0	0
YCL007C		Dubious open reading frame; unlikely to encode a functional protein, based on available experimental and comparative sequence data; overlaps verified ORF YCL005W-A; mutations in YCL007C were thought to confer sensitivity to calcofluor white, but this phenotype was later shown to be due to the defect in YCL005W-A	0	pet	pet	pet	pet	1
YCL008C	STP22	Component of the ESCRT-I complex; ESCRT-I is involved in ubiquitin-dependent sorting of proteins into the endosome; prevents polyubiquitination of the arrestin-related protein Rim8p, thereby directing its monoubiquitination by Rsp5p; homologous to the mouse and human Tsg101 tumor susceptibility gene; mutants exhibit a Class E Vps phenotype;	0	0	0	0	0	0
YCL009C	ILV6	Regulatory subunit of acetolactate synthase; acetolactate synthase catalyzes the first step of branched-chain amino acid biosynthesis; enhances activity of the Ilv2p catalytic subunit, localizes to mitochondria	mitochondrial	0	0	0	0	0
YCL010C	SGF29	Component of the HAT/Core module of the SAGA, SLIK, and ADA complexes; HAT/Core module also contains Gcn5p, Ngg1p, and Ada2p; binds methylated histone H3K4; involved in transcriptional regulation through SAGA and TBP recruitment to target promoters and H3 acetylation	0	0	0	pet	0	0.25
YCL011C	GBP2	Poly(A+) RNA-binding protein; key surveillance factor for the selective export of spliced mRNAs from the nucleus to the cytoplasm; preference for intron-containing genes; similar to Npl3p; also binds single-stranded telomeric repeat sequence in vitro; relocalizes to the cytosol in response to hypoxia; GBP2 has a paralog, HRB1, that arose from the whole genome duplication	0	0	0	0	0	0
YCL012C		Protein of unknown function; SWAT-GFP and mCherry fusion proteins localize to the endoplasmic reticulum and vacuole respectively; orthologs are present in S. bayanus, S. paradoxus and Ashbya gossypii; YCL012C is not an essential gene	0	nd	nd	nd	0	0
YCL012W		Merged open reading frame; does not encode a discrete protein; YCL012W was originally annotated as an independent ORF, but as a result of a sequence change, it was merged with an adjacent ORF into a single reading frame, designated YCL014W	0	0	0	0	0	0
YCL013W		Deleted ORF; originally included in genome annotation but deleted due to sequence correction	0	0	0	0	0	0
YCL014W	BUD3	Guanine nucleotide exchange factor (GEF) for Cdc42p; activates Cdc42p in early G1, accounting for the first stage of biphasic activation, with Cdc24p accounting for the second stage in late G1; involved in the Cdc42p-mediated assembly of the axial landmark that dictates the site for the next round of budding, resulting in the axial budding pattern observed in haploids; localizes with septins to t…	0	0	0	0	0	0
YCL016C	DCC1	Subunit of a complex with Ctf8p and Ctf18p; shares some components with Replication Factor C; required for sister chromatid cohesion and telomere length maintenance	0	0	0	0	0	0
YCL017C	NFS1	Cysteine desulfurase; involved in iron-sulfur cluster (Fe/S) biogenesis and in thio-modification of mitochondrial and cytoplasmic tRNAs; essential protein located predominantly in mitochondria	mitochondrial	nd	nd	nd	nd	nd
YCL018W	LEU2	Beta-isopropylmalate dehydrogenase (IMDH); catalyzes the third step in the leucine biosynthesis pathway; can additionally catalyze the conversion of beta-ethylmalate into alpha-ketovalerate	0	nd	nd	nd	nd	nd
YCL021W-A		Putative protein of unknown function; SWAT-GFP and mCherry fusion proteins localize to the vacuole	0	nd	0	0	0	0
YCL022C		Dubious open reading frame; unlikely to encode a functional protein, based on available experimental and comparative sequence data; completely overlaps verified gene KCC4/YCL024W	0	0	0	0	0	0
YCL023C		Dubious open reading frame; unlikely to encode a functional protein, based on available experimental and comparative sequence data; partially overlaps verified ORF KCC4	0	0	0	0	0	0
YCL024W	KCC4	Protein kinase of the bud neck involved in the septin checkpoint; associates with septin proteins, negatively regulates Swe1p by phosphorylation, shows structural homology to bud neck kinases Gin4p and Hsl1p; KCC4 has a paralog, GIN4, that arose from the whole genome duplication	0	0	0	0	0	0
YCL025C	AGP1	Low-affinity amino acid permease with broad substrate range; involved in uptake of asparagine, glutamine, and other amino acids; expression regulated by SPS plasma membrane amino acid sensor system (Ssy1p-Ptr3p-Ssy5p); AGP1 has a paralog, GNP1, that arose from the whole genome duplication	0	0	0	0	0	0
YCL026C		Deleted ORF; does not encode a protein; included in the original annotation of Chromosome III but later deleted due to sequence corrections	0	0	0	0	0	0
YCL026C-A	FRM2	Type II nitroreductase, using NADH as reductant; mutants are defective in fatty acid mediated repression of genes involved in fatty acid biosynthesis indicative of a role in lipid signaling; involved in the oxidative stress response; transcription induction by cadmium and selenite indicates a possible role in the metal stress response; expression induced in cells treated with the mycotoxin patulin	0	0	0	0	0	0
YCL026C-B	HBN1	Protein of unknown function; similar to bacterial nitroreductases; green fluorescent protein (GFP)-fusion protein localizes to the cytoplasm and nucleus; protein becomes insoluble upon intracellular iron depletion; protein abundance increases in response to DNA replication stress	mitochondrial	nd	0	0	0	0
YCL027W	FUS1	Membrane protein localized to the shmoo tip; required for cell fusion; expression regulated by mating pheromone; proposed to coordinate signaling, fusion, and polarization events required for fusion; potential Cdc28p substrate	0	0	0	0	0	0
YCL028W	RNQ1	[PIN(+)] prion; an infectious protein conformation that is generally an ordered protein aggregate	0	0	0	0	0	0
YCL029C	BIK1	Microtubule-associated protein; component of the interface between microtubules and kinetochore, involved in sister chromatid separation; essential in polyploid cells but not in haploid or diploid cells; ortholog of mammalian CLIP-170	0	0	0	0	0	0
YCL030C	HIS4	Multifunctional enzyme containing phosphoribosyl-ATP pyrophosphatase; phosphoribosyl-AMP cyclohydrolase, and histidinol dehydrogenase activities; catalyzes the second, third, ninth and tenth steps in histidine biosynthesis	0	0	0	0	0	0
YCL031C	RRP7	Essential protein involved in rRNA processing and ribosome biogenesis; protein abundance increases in response to DNA replication stress	0	nd	nd	nd	nd	nd
YCL032W	STE50	Adaptor protein for various signaling pathways; involved in mating response, invasive/filamentous growth, osmotolerance; acts as an adaptor that links G protein-associated Cdc42p-Ste20p complex to the effector Ste11p to modulate signal transduction	0	0	0	0	0	0
YCL033C	MXR2	Methionine-R-sulfoxide reductase; involved in the response to oxidative stress; protects iron-sulfur clusters from oxidative inactivation along with MXR1; involved in the regulation of lifespan	mitochondrial	0	0	0	0	0
YCL034W	LSB5	Protein involved in membrane-trafficking events at plasma membrane; interacts with actin regulators Sla1p and Las17p, ubiquitin, Arf3p to couple actin dynamics to membrane trafficking processes; similar structure to GGA family of proteins with N-terminal VHS domain and GAT domain; binds Las17p, which is homolog of human Wiskott-Aldrich Syndrome protein involved in actin patch assembly, actin poly…	0	0	0	0	0	0
YCL035C	GRX1	Glutathione-dependent disulfide oxidoreductase; hydroperoxide and superoxide-radical responsive, heat-stable, with active site cysteine pair; protects cells from oxidative damage; GRX1 has a paralog, GRX2, that arose from the whole genome duplication; protein abundance increases in response to DNA replication stress	0	0	0	0	0	0
YCL036W	GFD2	Protein of unknown function; identified as a high-copy suppressor of a dbp5 mutation; GFD2 has a paralog, YDR514C, that arose from the whole genome duplication	0	0	0	0	0	0
YCL037C	SRO9	Cytoplasmic RNA-binding protein; shuttles between nucleus and cytoplasm and is exported from the nucleus in an mRNA export-dependent manner; associates with translating ribosomes; involved in heme regulation of Hap1p as a component of the HMC complex, also involved in the organization of actin filaments; contains a La motif; SRO9 has a paralog, SLF1, that arose from the whole genome duplication	0	0	0	0	0	0
YCL038C	ATG22	Vacuolar integral membrane protein required for efflux of amino acids; required for efflux of amino acids during autophagic body breakdown in the vacuole; null mutation causes a gradual loss of viability during starvation	0	0	0	0	0	0
YCL039W	GID7	Subunit of GID Complex that binds directly to central component Vid30p; GID complex is involved in proteasome-dependent catabolite inactivation of fructose-1,6-bisphosphatase; Gid7p contains six WD40 repeats; computational analysis suggests that Gid7p and Moh1p have similar functions	0	0	0	0	0	0
YCL040W	GLK1	Glucokinase; catalyzes the phosphorylation of glucose at C6 in the first irreversible step of glucose metabolism; one of three glucose phosphorylating enzymes; expression regulated by non-fermentable carbon sources; GLK1 has a paralog, EMI2, that arose from the whole genome duplication	0	0	0	0	0	0
YCL041C		Dubious open reading frame; unlikely to encode a functional protein, based on available experimental and comparative sequence data; partially overlaps both the verified gene PDI1/YCL043C and the uncharacterized gene YCL042W	0	nd	nd	nd	nd	nd
YCL042W		Putative protein of unknown function; epitope-tagged protein localizes to the cytoplasm	0	0	0	0	0	0
YCL043C	PDI1	Protein disulfide isomerase; multifunctional oxidoreductase of the ER lumen, essential for disulfide bond formation in secretory and cell-surface proteins, processing of non-native disulfide bonds; Ero1p activator; complexes with exomannosidase, Mnl1p to facilitate the recognition of misfolded glycoproteins and the trimming of glycan Man8GlcNAc2 to Man7GlcNAc2 on substrates, thereby accelerating …	0	nd	nd	nd	nd	nd
YCL044C	MGR1	Subunit of the mitochondrial (mt) i-AAA protease supercomplex; i-AAA degrades misfolded mitochondrial proteins; forms a subcomplex with Mgr3p that binds to substrates to facilitate proteolysis; required for growth of cells lacking mtDNA	mitochondrial	0	0	0	0	0
YCL045C	EMC1	Member of conserved endoplasmic reticulum membrane complex; involved in efficient folding of proteins in the ER; null mutant displays induction of the unfolded protein response; interacts with Gal80p; homologous to worm H17B01.4/EMC-1, fly CG2943, and human KIAA0090	0	0	0	0	0	0
YCL046W		Dubious open reading frame; unlikely to encode a functional protein, based on available experimental and comparative sequence data; partially overlaps the uncharacterized ORF YCL045C	0	0	0	0	0	0
YCL047C	POF1	Nicotinamide mononucleotide-specific adenylyltransferase (NMNAT); catalyzes the conversion of nicotinamide mononucleotide (NMN) to nicotinamide adenine dinucleotide (NAD+); role in the nicotinamide riboside (NR) salvage pathway of NAD+ biosynthesis; involved in NR and NAD+ homeostasis; ATPase involved in protein quality control and filamentation pathways; interacts physically with Kss1p and suppr…	mitochondrial	0	0	0	0	0
YCL048W	SPS22	Protein of unknown function; SPS22 has a paralog, SPS2, that arose from the whole genome duplication; redundant with Sps2p for the organization of the beta-glucan layer of the spore wall	0	0	0	0	0	0
YCL048W-A		Putative protein of unknown function; SWAT-GFP and mCherry fusion proteins localize to the cell periphery and vacuole; YCL048W-A has a paralog, YDR524C-B, that arose from the whole genome duplication	0	nd	nd	nd	nd	nd
YCL049C		Protein of unknown function; localizes to membrane fraction; YCL049C is not an essential gene	0	0	0	0	0	0
YCL050C	APA1	AP4A phosphorylase; bifunctional diadenosine 5',5'''-P1,P4-tetraphosphate phosphorylase and ADP sulfurylase involved in catabolism of bis(5'-nucleosidyl) tetraphosphates; catalyzes phosphorolysis of dinucleoside oligophosphates, cleaving substrates' alpha/beta-anhydride bond and introducing Pi into the beta-position of the corresponding NDP formed; protein abundance increases under DNA replicatio…	0	0	0	0	0	0
YCL051W	LRE1	Protein involved in control of cell wall structure and stress response; direct inhibitor of the nuclear Dbf2 related (NDR) kinase Cbk1p-Mob2p; overproduction confers resistance to cell-wall degrading enzymes; exhibits genetic interactions with genes involved in the cell wall integrity pathway; LRE1 has a paralog, HLR1, that arose from the whole genome duplication	0	0	0	0	0	0
YCL052C	PBN1	Component of glycosylphosphatidylinositol-mannosyltransferase I; essential component; required for the autocatalytic post-translational processing of the protease B precursor Prb1p; localizes to ER in lumenal orientation; homolog of mammalian PIG-X	0	nd	nd	nd	nd	nd
YCL054W	SPB1	AdoMet-dependent methyltransferase; involved in rRNA processing and 60S ribosomal subunit maturation; methylates G2922 in the tRNA docking site of the large subunit rRNA and in the absence of snR52, U2921; suppressor of PAB1 mutants	0	nd	nd	nd	nd	nd
YCL054W-A	RDT1	Short open reading frame, shows evidence of translation; may be new protein-coding gene that originated de novo from noncoding sequence; same allele found in at least 33 other S. cerevisiae strains; at least 3 strains have a second allele with three nucleotide substitutions leading to two amino acid differences	0	nd	nd	nd	nd	nd
YCL055W	KAR4	Transcription factor required for response to pheromones; also required during meiosis; exists in two forms, a slower-migrating form more abundant during vegetative growth and a faster-migrating form induced by pheromone	0	0	0	0	0	0
YCL056C	PEX34	Protein that regulates peroxisome populations; peroxisomal integral membrane protein; interacts with Pex11p, Pex25p, and Pex27p to control both constitutive peroxisome division and peroxisome morphology and abundance during peroxisome proliferation	0	0	0	0	0	0
YCL057C-A	MIC10	Conserved component of the MICOS complex; MICOS (formerly MINOS or MitOS) is a mitochondrial inner membrane complex that extends into the intermembrane space and has a role in the maintenance of crista junctions, inner membrane architecture, and formation of contact sites to the outer membrane; forms a subcomplex with Mic12p and Mic27p whose assembly and stability requires cardiolipin; homo-oligo…	mitochondrial	nd	0	0	0	0
YCL057W	PRD1	Zinc metalloendopeptidase; found in the cytoplasm and intermembrane space of mitochondria; with Cym1p, involved in degradation of mitochondrial proteins and of presequence peptides cleaved from imported proteins; protein abundance increases in response to DNA replication stress	mitochondrial	0	0	0	0	0
YCL058C	FYV5	Protein involved in regulation of the mating pathway; binds with Matalpha2p to promoters of haploid-specific genes; required for survival upon exposure to K1 killer toxin; involved in ion homeostasis	0	0	0	0	0	0
YCL058W-A	ADF1	Transcriptional repressor encoded by the FYV5 antisense strand; negatively regulates transcription of FYV5 by binding to the promoter on the sense strand	0	nd	nd	nd	nd	nd
YCL059C	KRR1	Nucleolar protein required for rRNA synthesis and ribosomal assembly; required for the synthesis of 18S rRNA and for the assembly of 40S ribosomal subunit; essential gene	0	nd	nd	nd	nd	nd
YCL060C		Merged open reading frame; does not encode a discrete protein; YCL060C was originally annotated as an independent ORF, but as a result of a sequence change, it was merged with an adjacent ORF into a single reading frame, designated YCL061C	0	0	0	0	0	0
YCL061C	MRC1	S-phase checkpoint protein required for DNA replication; couples DNA helicase and polymerase; interacts with and stabilizes Pol2p at stalled replication forks during stress, where it forms a pausing complex with Tof1p and is phosphorylated by Mec1p; defines a novel S-phase checkpoint with Hog1p that coordinates DNA replication and transcription upon osmostress; protects uncapped telomeres; Dia2p-…	0	0	0	0	0	0
YCL062W		Merged open reading frame; does not encode a discrete protein; YCL062W as originally annotated as an independent ORF, but as a result of sequence changes, it was merged with an adjacent ORF into a single reading frame, designated YCL063W	0	0	0	0	0	0
YCL063W	VAC17	Phosphoprotein involved in vacuole inheritance; degraded in late M phase of the cell cycle; acts as a vacuole-specific receptor for myosin Myo2p; involved in regulation of asymmetric inheritance of aggregated/misfolded proteins and age reset	0	0	0	0	0	0
YCL064C	CHA1	Catabolic L-serine (L-threonine) deaminase; catalyzes the degradation of both L-serine and L-threonine; required to use serine or threonine as the sole nitrogen source, transcriptionally induced by serine and threonine	mitochondrial	0	0	0	0	0
YCL065W		Dubious open reading frame; unlikely to encode a functional protein, based on available experimental and comparative sequence data; overlaps HMLALPHA1	0	nd	nd	nd	nd	nd
YCL066W	HMLALPHA1	Silenced copy of ALPHA1 at HML; ALPHA1 encodes a transcriptional coactivator involved in the regulation of mating-type alpha-specific gene expression	0	nd	nd	nd	nd	nd
YCL067C	HMLALPHA2	Silenced copy of ALPHA2 at HML; homeobox-domain protein that associates with Mcm1p in haploid cells to repress a-specific gene expression and interacts with a1p in diploid cells to repress haploid-specific gene expression	0	nd	nd	nd	nd	nd
YCL068C		Putative protein of unknown function	0	nd	nd	nd	nd	nd
YCL069W	VBA3	Permease of basic amino acids in the vacuolar membrane; VBA3 has a paralog, VBA5, that arose from a segmental duplication	0	0	0	0	0	0
YCL073C	GEX1	Proton:glutathione antiporter; localized to the vacuolar and plasma membranes; imports glutathione from the vacuole and exports it through the plasma membrane; has a role in resistance to oxidative stress and modulation of the PKA pathway; GEX1 has a paralog, GEX2, that arose from a segmental duplication	0	nd	nd	nd	nd	nd
YCL074W		Pseudogene: encodes fragment of Ty Pol protein	0	0	0	0	0	0
YCL075W		Pseudogene: encodes fragment of Ty Pol protein	0	0	0	0	0	0
YCL076W		Dubious open reading frame; unlikely to encode a functional protein, based on available experimental and comparative sequence data	0	0	0	0	0	0
YCR001W		Putative protein of unknown function; conserved among S. cerevisiae strains; YCR001W is not an essential gene	0	0	0	0	0	0
YCR002C	CDC10	Component of the septin ring, required for cytokinesis; septins are GTP-binding proteins that assemble into rod-like hetero-oligomers that can associate to form filaments; septin rings at the mother-bud neck act as scaffolds for recruiting cell division factors and as barriers to prevent diffusion of specific proteins between mother and daughter cells; N-terminus interacts with phosphatidylinosit…	0	0	0	0	0	0
YCR003W	MRPL32	Mitochondrial ribosomal protein of the large subunit; protein abundance increases in response to DNA replication stress	mitochondrial	pet	pet	pet	pet	1
YCR004C	YCP4	Protein of unknown function; has sequence and structural similarity to flavodoxins; predicted to be palmitoylated; the authentic, non-tagged protein is detected in highly purified mitochondria in high-throughput studies	0	0	pet	0	pet	0.5
YCR005C	CIT2	Citrate synthase, peroxisomal isozyme involved in glyoxylate cycle; catalyzes condensation of acetyl coenzyme A and oxaloacetate to form citrate; expression is controlled by Rtg1p and Rtg2p transcription factors; SCF-Ucc1 regulates level of Cit2p to maintain citrate homeostasis; oxaloacetate-dependent positive feedback loop inhibits Cit2p ubiquitination; CIT2 has a paralog, CIT1, that arose from …	mitochondrial	0	0	0	0	0
YCR006C		Putative protein of unknown function; conserved among S. cerevisiae strains; YCR006C is not an essential gene	0	0	0	0	0	0
YCR007C		Putative integral membrane protein; member of DUP240 gene family; SWAT-GFP and mCherry fusion proteins localize to the cell periphery and vacuole; YCR007C is not an essential gene	0	0	0	0	0	0
YCR008W	SAT4	Ser/Thr protein kinase involved in salt tolerance; funtions in regulation of Trk1p-Trk2p potassium transporter; overexpression affects the Fe-S and lipoamide containing proteins in the mitochondrion; required for lipoylation of Lat1p, Kgd2p and Gcv3p; partially redundant with Hal5p; has similarity to Npr1p; localizes to the cytoplasm and mitochondrion	mitochondrial	0	0	0	0	0
YCR009C	RVS161	Amphiphysin-like lipid raft protein; N-BAR domain protein that interacts with Rvs167p and regulates polarization of the actin cytoskeleton, endocytosis, cell polarity, cell fusion and viability following starvation or osmotic stress	0	pet	0	0	0	0.25
YCR010C	ADY2	Acetate transporter required for normal sporulation; phosphorylated in mitochondria; ADY2 has a paralog, ATO2, that arose from the whole genome duplication	0	0	0	0	0	0
YCR011C	ADP1	Putative ATP-dependent permease of the ABC transporter family	0	0	0	0	0	0
YCR012W	PGK1	3-phosphoglycerate kinase; catalyzes transfer of high-energy phosphoryl groups from the acyl phosphate of 1,3-bisphosphoglycerate to ADP to produce ATP; key enzyme in glycolysis and gluconeogenesis	mitochondrial	nd	nd	nd	nd	nd
YCR013C		Dubious open reading frame; unlikely to encode a functional protein, based on available experimental and comparative sequence data; transcription of both YCR013C and the overlapping essential gene PGK1 is reduced in a gcr1 null mutant	0	nd	nd	nd	nd	nd
YCR014C	POL4	DNA polymerase IV; undergoes pair-wise interactions with Dnl4p-Lif1p and Rad27p to mediate repair of DNA double-strand breaks by non-homologous end joining (NHEJ); homologous to mammalian DNA polymerase beta	0	0	0	0	0	0
YCR015C	CTO1	Protein required for cold tolerance; involved in phosphate uptake; YCR015C is not an essential gene	0	0	0	0	0	0
YCR016W		Putative protein of unknown function; green fluorescent protein (GFP)-fusion protein localizes to the nucleolus and nucleus; predicted to be involved in ribosome biogenesis	0	0	0	0	0	0
YCR017C	CWH43	GPI lipid remodelase; responsible for introducing ceramides into GPI anchors having a C26:0 fatty acid in sn-2 of the glycerol moiety; can also use lyso-GPI protein anchors and various base resistant lipids as substrates; contains 14-16 transmembrane segments and several putative glycosylation and phosphorylation sites; null mutation is synthetically lethal with pkc1 deletion	0	0	0	0	0	0
YCR018C	SRD1	Protein involved in the processing of pre-rRNA to mature rRNA; contains a C2/C2 zinc finger motif; srd1 mutation suppresses defects caused by the rrp1-1 mutation	0	nd	nd	nd	nd	nd
YCR018C-A		Putative protein of unknown function; encoded opposite a Ty1 LTR	0	nd	nd	nd	nd	nd
YCR019W	MAK32	Protein necessary for stability of L-A dsRNA-containing particles	0	0	0	0	0	0
YCR020C	PET18	Protein of unknown function; has weak similarity to proteins involved in thiamin metabolism; expression is induced in the absence of thiamin	0	0	0	0	0	0
YCR020C-A	MAK31	Non-catalytic subunit of N-terminal acetyltransferase of the NatC type; required for replication of dsRNA virus; member of the Sm protein family	0	0	0	0	0	0
YCR020W-B	HTL1	Component of the RSC chromatin remodeling complex; RSC functions in transcriptional regulation and elongation, chromosome stability, and establishing sister chromatid cohesion; involved in telomere maintenance	0	0	0	pet	0	0.25
YCR021C	HSP30	Negative regulator of the H(+)-ATPase Pma1p; stress-responsive protein; hydrophobic plasma membrane localized; induced by heat shock, ethanol treatment, weak organic acid, glucose limitation, and entry into stationary phase	0	0	0	0	0	0
YCR022C		Putative protein of unknown function; conserved among S. cerevisiae strains; YCR022C is not an essential gene	0	0	0	0	0	0
YCR023C		Vacuolar membrane protein of unknown function; member of the multidrug resistance family; YCR023C is not an essential gene	0	0	0	0	0	0
YCR024C	SLM5	Mitochondrial asparaginyl-tRNA synthetase	mitochondrial	pet	pet	pet	pet	1
YCR024C-A	PMP1	Regulatory subunit for the plasma membrane H(+)-ATPase Pma1p; small single-membrane span proteolipid; forms unique helix and positively charged cytoplasmic domain that is able to specifically segregate phosphatidylserines; PMP1 has a paralog, PMP2, that arose from the whole genome duplication	0	0	0	0	0	0
YCR024C-B		Putative protein of unknown function; identified by expression profiling and mass spectrometry	0	nd	nd	nd	nd	nd
YCR025C		Putative protein of unknown function; conserved across S. cerevisiae strains; YCR025C is not an essential gene	0	0	0	0	0	0
YCR026C	NPP1	Nucleotide pyrophosphatase/phosphodiesterase; mediates extracellular nucleotide phosphate hydrolysis along with Npp2p and Pho5p; activity and expression enhanced during conditions of phosphate starvation; involved in spore wall assembly; NPP1 has a paralog, NPP2, that arose from the whole genome duplication, and an npp1 npp2 double mutant exhibits reduced dityrosine fluorescence relative to the s…	0	0	0	0	0	0
YCR027C	RHB1	Putative Rheb-related GTPase; involved in regulating canavanine resistance and arginine uptake; member of the Ras superfamily of G-proteins	0	0	0	0	0	0
YCR028C	FEN2	Plasma membrane H+-pantothenate symporter; confers sensitivity to the antifungal agent fenpropimorph; relocalizes from vacuole to cytoplasm upon DNA replication stress	0	0	0	0	0	0
YCR028C-A	RIM1	ssDNA-binding protein essential for mitochondrial genome maintenance; involved in mitochondrial DNA replication; stimulates utilization by Mip1p DNA polymerase of RNA primers synthesized by Rpo41p	mitochondrial	pet	pet	pet	pet	1
YCR029C-A		Merged open reading frame; does not encode a protein; YCR029C-A was originally annotated as an independent ORF, but as a result of a sequence change, it was merged with an adjacent ORF into a single reading frame, designated YCR030C	0	nd	nd	nd	nd	nd
YCR030C	SYP1	Negative regulator of WASP-Arp23 complex; involved in endocytic site formation; directly inhibits Las17p stimulation of Arp23 complex-mediated actin assembly in vitro; may regulate assembly and disassembly of the septin ring; colocalizes and interacts with septin subunits; potential role in actin cytoskeletal organization	0	0	0	0	0	0
YCR031C	RPS14A	Protein component of the small (40S) ribosomal subunit; required for ribosome assembly and 20S pre-rRNA processing; mutations confer cryptopleurine resistance; homologous to mammalian ribosomal protein S14 and bacterial S11; RPS14A has a paralog, RPS14B, that arose from the whole genome duplication	0	0	0	0	0	0
YCR032W	BPH1	Protein homologous to Chediak-Higashi syndrome and Beige proteins; both of which are implicated in disease syndromes in human and mouse, respectively, due to defective lysosomal trafficking; mutant phenotype and genetic interactions suggest a role in protein sorting	0	0	0	0	0	0
YCR033W	SNT1	Subunit of the Set3C deacetylase complex; interacts directly with the Set3C subunit, Sif2p; putative DNA-binding protein; mutant has increased aneuploidy tolerance; relocalizes to the cytosol in response to hypoxia	0	0	0	0	0	0
YCR034W	ELO2	Fatty acid elongase, involved in sphingolipid biosynthesis; acts on fatty acids of up to 24 carbons in length; mutations have regulatory effects on 1,3-beta-glucan synthase, vacuolar ATPase, and the secretory pathway; ELO2 has a paralog, ELO1, that arose from the whole genome duplication; lethality of the elo2 elo3 double null mutation is functionally complemented by human ELOVL1 and weakly compl…	0	0	0	0	0	0
YCR035C	RRP43	Exosome non-catalytic core component; involved in 3'-5' RNA processing and degradation in both the nucleus and the cytoplasm; has similarity to E. coli RNase PH and to human hRrp43p (OIP2, EXOSC8); protein abundance increases in response to DNA replication stress	0	nd	nd	nd	nd	nd
YCR036W	RBK1	Putative ribokinase	0	0	0	0	0	0
YCR037C	PHO87	Low-affinity inorganic phosphate (Pi) transporter; acts upstream of Pho81p in regulation of the PHO pathway; expression is independent of Pi concentration and Pho4p activity; contains 12 membrane-spanning segments; PHO87 has a paralog, PHO90, that arose from the whole genome duplication	0	0	0	0	0	0
YCR038C	BUD5	GTP/GDP exchange factor for Rsr1p (Bud1p); required for both axial and bipolar budding patterns; mutants exhibit random budding in all cell types	0	nd	nd	nd	nd	nd
YCR038W-A		Dubious open reading frame; unlikely to encode a functional protein, based on available experimental and comparative sequence data; completely overlaps the verified gene BUD5/YCR038C; identified by homology with hemiascomycetous yeast species	0	nd	nd	nd	nd	nd
YCR039C	MATALPHA2	Homeobox-domain protein; with Mcm1p, represses a-specific genes in haploids; acts with A1p to repress transcription of haploid-specific genes in diploids; one of two genes encoded by the MATalpha mating type cassette	0	nd	nd	nd	nd	nd
YCR040W	MATALPHA1	Transcriptional co-activator that regulates mating-type-specific genes; targets the transcription factor Mcm1p to the promoters of alpha-specific genes; one of two genes encoded by the MATalpha mating type cassette	0	nd	nd	nd	nd	nd
YCR041W		Protein of unknown function; overexpression suppresses the high-frequency loss of mini-chromosomes, probably by increasing the rate of proper chromosome segregation; translated gene product of YCR041W, but not its transcript, is responsible for suppression; suppression ability of YCR041W is completely dependent on silencing protein Sir4p	0	nd	nd	nd	nd	nd
YCR042C	TAF2	TFIID subunit (150 kDa); involved in RNA polymerase II transcription initiation	0	nd	nd	nd	nd	nd
YCR043C		Putative protein of unknown function; green fluorescent protein (GFP)-fusion protein localizes to the Golgi apparatus; YCR043C is not an essential gene	0	0	0	0	0	0
YCR044C	PER1	Protein of the endoplasmic reticulum; required for GPI-phospholipase A2 activity that remodels the GPI anchor as a prerequisite for association of GPI-anchored proteins with lipid rafts; functionally complemented by human ortholog PERLD1	0	0	0	0	0	0
YCR045C	RRT12	Probable subtilisin-family protease; role in formation of the dityrosine layer of spore walls; localizes to the spore wall and also the nuclear envelope and ER region in mature spores	0	0	0	0	0	0
YCR045W-A		Dubious open reading frame; unlikely to encode a functional protein, based on available experimental and comparative sequence data; completely overlaps with YCR045C; identified by gene-trapping, microarray expression analysis, and genome-wide homology searching	0	nd	nd	nd	nd	nd
YCR046C	IMG1	Mitochondrial ribosomal protein of the large subunit; required for respiration and for maintenance of the mitochondrial genome	mitochondrial	pet	pet	pet	pet	1
YCR047C	BUD23	Methyltransferase that methylates residue G1575 of 18S rRNA; required for rRNA processing and nuclear export of 40S ribosomal subunits independently of methylation activity; diploid mutant displays random budding pattern; functional homolog of human WBSCR22	0	0	0	0	0	0
YCR047W-A		Dubious open reading frame; unlikely to encode a functional protein, based on available experimental and comparative sequence data; completely overlaps with YCR047C; identified by gene-trapping, microarray expression analysis, and genome-wide homology searching	0	nd	nd	nd	nd	nd
YCR048W	ARE1	Acyl-CoA:sterol acyltransferase; endoplasmic reticulum enzyme that contributes the major sterol esterification activity in the absence of oxygen; ARE1 has a paralog, ARE2, that arose from the whole genome duplication	0	0	0	0	0	0
YCR049C		Dubious open reading frame; unlikely to encode a functional protein, based on available experimental and comparative sequence data	0	0	0	0	0	0
YCR050C		Non-essential protein of unknown function; deletion mutant is synthetically sick or lethal with alpha-synuclein	0	0	0	0	0	0
YCR051W		Putative protein of unknown function; green fluorescent protein (GFP)-fusion protein localizes to the cytoplasm and nucleus; contains ankyrin (Ank) repeats; YCR051W is not an essential gene	0	0	0	0	0	0
YCR052W	RSC6	Component of the RSC chromatin remodeling complex; essential for mitotic growth; RSC6 has a paralog, SNF12, that arose from the whole genome duplication	0	nd	nd	nd	nd	nd
YCR053W	THR4	Threonine synthase; conserved protein that catalyzes formation of threonine from O-phosphohomoserine; expression is regulated by the GCN4-mediated general amino acid control pathway	0	0	0	0	0	0
YCR054C	CTR86	Essential protein of unknown function; with orthologs in Ashbya gossypii and Candida albicans; similar to human ATXN10, mutations in which cause spinocerebellar ataxia type 10; codon usage corresponds to that observed for yeast genes expressed at low levels; relative distribution to the nucleus increases upon DNA replication stress	0	nd	nd	nd	nd	nd
YCR055C		Merged open reading frame; does not encode a discrete protein; YCR055C was originally annotated as an independent ORF, but as a result of sequence changes, it was merged with two other ORFs into a single reading frame, designated YCR057C	0	nd	nd	nd	nd	nd
YCR057C	PWP2	Conserved 90S pre-ribosomal component; essential for proper endonucleolytic cleavage of the 35 S rRNA precursor at A0, A1, and A2 sites; contains eight WD-repeats; PWP2 deletion leads to defects in cell cycle and bud morphogenesis	0	nd	nd	nd	nd	nd
YCR058C		Merged open reading frame; does not encode a discrete protein; YCR058C was originally annotated as an independent ORF, but as a result of sequence changes, it was merged with two other ORFs into a single reading frame, designated YCR057C	0	nd	nd	nd	nd	nd
YCR059C	YIH1	Negative regulator of eIF2 kinase Gcn2p; competes with Gcn2p for binding to Gcn1p; may contribute to regulation of translation in response to starvation via regulation of Gcn2p; binds to monomeric actin and to ribosomes and polyribosomes; ortholog of mammalian IMPACT	0	0	0	0	0	0
YCR060W	TAH1	Component of conserved R2TP complex (Rvb1-Rvb2-Tah1-Pih1); R2TP complex interacts with Hsp90 (Hsp82p and Hsc82p) to mediate assembly of large protein complexes such as box C/D snoRNPs and RNA polymerase II; contains a single TPR domain with at least two TPR motifs; plays a role in determining prion variants	0	0	0	0	0	0
YCR061W		Protein of unknown function; green fluorescent protein (GFP)-fusion protein localizes to the cytoplasm in a punctate pattern; induced by treatment with 8-methoxypsoralen and UVA irradiation	0	0	0	0	0	0
YCR062W		Merged open reading frame; does not encode a discrete protein; YCR062W was originally annotated as an independent ORF, but as a result of a sequence change, it was merged with an adjacent ORF into a single reading frame, designated YCR061W	0	0	0	0	0	0
YCR063W	BUD31	Component of the SF3b subcomplex of the U2 snRNP; increases efficiency of first and second step pre-mRNA splicing; diploid mutants display a random budding pattern instead of the wild-type bipolar pattern; facilitates passage through G1/S Start, but is not required for G2/M transition or exit from mitosis	0	0	0	0	0	0
YCR064C		Dubious open reading frame; unlikely to encode a functional protein, based on available experimental and comparative sequence data; partially overlaps the verified gene BUD31	0	nd	nd	nd	nd	nd
YCR065W	HCM1	Forkhead transcription factor; drives S-phase activation of genes involved in chromosome segregation, spindle dynamics, budding; also activates genes involved in respiration, use of alternative energy sources (like proline), NAD synthesis, oxidative stress resistance; key factor in early adaptation to nutrient deficiency and diauxic shift; suppressor of calmodulin mutants with specific SPB assemb…	0	0	0	0	0	0
YCR066W	RAD18	E3 ubiquitin ligase; forms heterodimer with Rad6p to monoubiquitinate PCNA-K164; heterodimer binds single-stranded DNA and has single-stranded DNA dependent ATPase activity; required for postreplication repair; SUMO-targeted ubiquitin ligase (STUbl) that contains a SUMO-interacting motif (SIM) which stimulates its ubiquitin ligase activity towards the sumoylated form of PCNA	0	0	0	0	0	0
YCR067C	SED4	Integral ER membrane protein that stimulates Sar1p GTPase activity; involved in COPII vesicle budding through disassociation of coat proteins from membranes onto liposomes; binds Sec16p; SED4 has a paralog, SEC12, that arose from the whole genome duplication	0	0	0	0	0	0
YCR068W	ATG15	Phospholipase; preferentially hydrolyses phosphatidylserine, with minor activity against cardiolipin and phosphatidylethanolamine; required for lysis of autophagic and CVT bodies; targeted to intravacuolar vesicles during autophagy via the multivesicular body (MVB) pathway; required for the maintenance of lipid droplet quantity after the diauxic shift; regulates lipolysis; expression regulated by…	0	0	0	0	0	0
YCR069W	CPR4	Peptidyl-prolyl cis-trans isomerase (cyclophilin); catalyzes the cis-trans isomerization of peptide bonds N-terminal to proline residues; has a potential role in the secretory pathway; CPR4 has a paralog, CPR8, that arose from the whole genome duplication	0	0	0	0	0	0
YCR071C	IMG2	Mitochondrial ribosomal protein of the large subunit; conserved in metazoa, with similarity to human mitochondrial ribosomal protein MRPL49	mitochondrial	pet	pet	pet	pet	1
YCR072C	RSA4	Ribosomal large subunit (60S) assembly factor; association of the N-terminal ubiquitin-like (UBL) domain of this preribosomal factor with the MIDAS domain in the Rea1p tail, promoted by the GTPase Nog2p, is required for the ATP-dependent dissociation of preribosomal factors including the Rix1p subcomplex, Rea1p, Nog2p and Rsa1p itself prior to nuclear export of pre-60S particles; contains WD-repe…	0	nd	nd	nd	nd	nd
YCR073C	SSK22	MAP kinase kinase kinase of HOG1 mitogen-activated signaling pathway; functionally redundant with Ssk2p; interacts with and is activated by Ssk1p; phosphorylates Pbs2p; SSK22 has a paralog, SSK2, that arose from the whole genome duplication	0	0	0	0	0	0
YCR073W-A	SOL2	Protein with a possible role in tRNA export; shows similarity to 6-phosphogluconolactonase non-catalytic domains but does not exhibit this enzymatic activity; homologous to Sol3p and Sol4p; SOL2 has a paralog, SOL1, that arose from the whole genome duplication	0	0	0	0	0	0
YCR075C	ERS1	Protein involved in cystine transport; localizes to the vacuole, plasma membrane and endosome; similarity to human cystinosin, a H(+)-driven transporter involved in L-cystine export from lysosomes and implicated in the disease cystinosis; contains seven transmembrane domains; mutation is functionally complemented by human CTNS	0	0	0	0	0	0
YCR075W-A	EGO2	Subunit of the EGO/GSE complex; the vacuolar/endosomal membrane associated EGO/GSE complex regulates exit from rapamycin-induced growth arrest, stimulating microautophagy and sorting of Gap1p from the endosome to the plasma membrane; identified by homology to Ashbya gossypii; EGO2 has a paralog, EGO4, that arose from the whole genome duplication	0	nd	0	0	0	0
YCR076C	FUB1	Proteasome-binding protein; interacts physically with multiple subunits of the 20S proteasome and genetically with genes encoding 20S core particle and 19S regulatory particle subunits; exhibits boundary activity which blocks the propagation of heterochromatic silencing; contains a PI31 proteasome regulator domain and sequence similarity with human PSMF1, a proteasome inhibitor; not an essential …	0	0	0	0	0	0
YCR077C	PAT1	Deadenylation-dependent mRNA-decapping factor; also required for faithful chromosome transmission, maintenance of rDNA locus stability, and protection of mRNA 3'-UTRs from trimming; associated with topoisomerase II; binds to mRNAs under glucose starvation, most often in the 3' UTR; functionally linked to Pab1p; forms cytoplasmic foci upon DNA replication stress; phosphorylation by PKA inhibits P …	0	0	0	0	0	0
YCR079W	PTC6	Mitochondrial type 2C protein phosphatase (PP2C); has similarity to mammalian PP1Ks; involved in mitophagy; null mutant is sensitive to rapamycin and has decreased phosphorylation of the Pda1 subunit of pyruvate dehydrogenase	mitochondrial	0	0	0	0	0
YCR080W		Merged open reading frame; does not encode a discrete protein; YCR080W was originally annotated as an independent ORF, but as a result of a sequence change, it was merged with an adjacent ORF into a single reading frame, designated YCR081W	0	nd	nd	nd	nd	nd
YCR081C-A		Dubious open reading frame; unlikely to encode a functional protein, based on available experimental and comparative sequence data; completely overlaps with SRB8/YCR081W; identified by gene-trapping, microarray expression analysis, and genome-wide homology searching	0	nd	nd	nd	nd	nd
YCR081W	SRB8	Subunit of the RNA polymerase II mediator complex; associates with core polymerase subunits to form the RNA polymerase II holoenzyme; essential for transcriptional regulation; involved in glucose repression	0	0	0	0	0	0
YCR082W	AHC2	Component of the ADA histone acetyltransferase complex; Ahc2p and Ahc1p are unique to the ADA complex and not shared with the related SAGA and SLIK complexes; may tether Ahc1p to the complex	0	0	0	0	0	0
YCR083W	TRX3	Mitochondrial thioredoxin; highly conserved oxidoreductase required to maintain the redox homeostasis of the cell, forms the mitochondrial thioredoxin system with Trr2p, redox state is maintained by both Trr2p and Glr1p	mitochondrial	0	0	0	0	0
YCR084C	TUP1	General repressor of transcription; forms complex with Cyc8p, involved in the establishment of repressive chromatin structure through interactions with histones H3 and H4, appears to enhance expression of some genes	0	pet	0	0	0	0.25
YCR085W		Putative protein of unknown function; conserved among S. cerevisiae strains; YCR085W is not an essential gene	0	0	0	0	0	0
YCR086W	CSM1	Nucleolar protein that mediates homolog segregation during meiosis I; forms a complex with Lrs4p and then Mam1p at kinetochores; required for condensin recruitment to the replication fork barrier site and rDNA repeat segregation	0	0	0	0	0	0
YCR087C-A		Putative protein of unknown function; green fluorescent protein (GFP)-fusion protein localizes to the nucleolus; YCR087C-A is not an essential gene	0	0	0	0	0	0
YCR087W		Dubious open reading frame; unlikely to encode a functional protein, based on available experimental and comparative sequence data; partially overlaps uncharacterized gene YCR087C-A; YCR087W is not an essential gene	0	0	0	0	0	0
YCR088W	ABP1	Actin-binding protein of the cortical actin cytoskeleton; important for activation of actin nucleation mediated by the Arp2/Arp3 complex; inhibits actin filament elongation at the barbed-end; phosphorylation within its proline-rich region, mediated by Cdc28p and Pho85p, protects Abp1p from PEST sequence-mediated proteolysis; mammalian homolog of HIP-55 (hematopoietic progenitor kinase 1 [HPK1]-in…	0	0	0	0	0	0
YCR089W	FIG2	Cell wall adhesin, expressed specifically during mating; may be involved in maintenance of cell wall integrity during mating; FIG2 has a paralog, AGA1, that arose from the whole genome duplication	0	0	0	0	0	0
YCR090C		Putative protein of unknown function; green fluorescent protein (GFP)-fusion protein localizes to the cytoplasm and nucleus; YCR090C is not an essential gene	0	0	0	0	0	0
YCR091W	KIN82	Putative serine/threonine protein kinase; implicated in the regulation of phospholipid asymmetry through the activation of phospholipid translocases (flippases); involved in the phosphorylation of upstream inhibitory kinase Ypk1p along with Fpk1p; has a redundant role in the cellular response to mating pheromone; KIN82 has a paralog, FPK1, that arose from the whole genome duplication	0	0	0	0	0	0
YCR092C	MSH3	Mismatch repair protein; forms dimers with Msh2p that mediate repair of insertion or deletion mutations and removal of nonhomologous DNA ends, contains a PCNA (Pol30p) binding motif required for genome stability	0	0	0	0	0	0
YCR093W	CDC39	Subunit of the CCR4-NOT1 core complex; this complex has multiple roles in the regulation of mRNA levels including regulation of transcription and destabilization of mRNA by deadenylation; basal transcription factor that increases initiation and elongation; activates the ATPase activity of Dhh1p, resulting in processing body disassembly	0	nd	nd	nd	nd	nd
YCR094W	CDC50	Endosomal protein that interacts with phospholipid flippase Drs2p; interaction with Cdc50p is essential for Drs2p catalytic activity; mutations affect cell polarity and polarized growth; similar to Lem3p; CDC50 has a paralog, YNR048W, that arose from the whole genome duplication	0	0	0	0	0	0
YCR095C	OCA4	Cytoplasmic protein required for replication of Brome mosaic virus; S. cerevisiae is a model system for studying replication of positive-strand RNA viruses in their natural hosts	0	0	0	0	0	0
YCR095W-A		Putative protein of unknown function	0	nd	nd	nd	0	0
YCR096C	HMRA2	Silenced copy of a2 at HMR; similarity to Alpha2p; required along with a1p for inhibiting expression of the HO endonuclease in a/alpha HO/HO diploid cells with an active mating-type interconversion system	0	nd	nd	nd	nd	nd
YCR097W	HMRA1	Silenced copy of a1 at HMR; homeobox corepressor that interacts with Alpha2p to repress haploid-specific gene transcription in diploid cells	0	nd	nd	nd	nd	nd
YCR097W-A		Dubious open reading frame; unlikely to encode a functional protein, based on available experimental and comparative sequence data; identified by homology to a hemiascomycetous yeast protein	0	nd	nd	nd	nd	nd
YCR098C	GIT1	Plasma membrane permease; mediates uptake of glycerophosphoinositol and glycerophosphocholine as sources of the nutrients inositol and phosphate; expression and transport rate are regulated by phosphate and inositol availability	0	0	0	0	0	0
YCR099C		Putative protein of unknown function	0	0	0	0	0	0
YCR100C	EMA35	Putative protein of unknown function	0	0	0	0	0	0
YCR101C		Putative protein of unknown function; localizes to the membrane fraction; YCR101C is not an essential gene	0	0	0	0	0	0
YCR102C		Putative protein of unknown function; involved in copper metabolism; similar to C. carbonum toxD gene; member of the quinone oxidoreductase family	0	0	0	0	0	0
YCR102W-A		Dubious open reading frame; unlikely to encode a functional protein, based on available experimental and comparative sequence data	0	0	0	0	0	0
YCR104W	PAU3	Member of the seripauperin multigene family; encoded mainly in subtelomeric region; active during alcoholic fermentation; regulated by anaerobiosis; negatively regulated by oxygen; repressed by heme	0	nd	nd	nd	nd	nd
YCR105W	ADH7	NADPH-dependent medium chain alcohol dehydrogenase; has broad substrate specificity; member of the cinnamyl family of alcohol dehydrogenases; may be involved in fusel alcohol synthesis or in aldehyde tolerance	0	0	0	0	0	0
YCR106W	RDS1	Putative zinc cluster transcription factor; involved in conferring resistance to cycloheximide	0	0	0	0	0	0
YCR107W	AAD3	Putative aryl-alcohol dehydrogenase; similar to P. chrysosporium aryl-alcohol dehydrogenase; mutational analysis has not yet revealed a physiological role; AAD3 has a paralog, AAD15, that arose from a segmental duplication; members of the AAD gene family comprise three pairs (AAD3 + AAD15, AAD6/AAD16 + AAD4, AAD10 + AAD14) whose two genes are more related to one another than to other members of t…	0	0	0	0	0	0
YCR108C		Putative protein of unknown function; identified by fungal homology and RT-PCR	0	nd	nd	nd	nd	nd
YDL001W	RMD1	Cytoplasmic protein required for sporulation	0	0	0	0	0	0
YDL002C	NHP10	Non-essential INO80 chromatin remodeling complex subunit; preferentially binds DNA ends, protecting them from exonucleatic cleavage; deletion affects telomere maintenance via recombination; related to mammalian high mobility group proteins	0	0	0	0	0	0
YDL003W	MCD1	Essential alpha-kleisin subunit of the cohesin complex; required for sister chromatid cohesion in mitosis; subject to proteolytic cleavage by separate Esp1p, resulting in dissociation of cohesin from chromatin and the separation of sister chromatids at the mitotic metaphase-to-anaphase transition; apoptosis induces cleavage and translocation of a C-terminal fragment to mitochondria; expression pe…	mitochondrial	nd	nd	nd	nd	nd
YDL004W	ATP16	Delta subunit of the central stalk of mitochondrial F1F0 ATP synthase; F1F0 ATP synthase is a large, evolutionarily conserved enzyme complex required for ATP synthesis; F1 translationally regulates ATP6 and ATP8 expression to achieve a balanced output of ATP synthase genes encoded in nucleus and mitochondria; phosphorylated	mitochondrial	nd	nd	nd	nd	nd
YDL005C	MED2	Subunit of the RNA polymerase II mediator complex; associates with core polymerase subunits to form the RNA polymerase II holoenzyme; essential for transcriptional regulation; relocalizes to the cytosol in response to hypoxia	0	nd	0	0	nd	0
YDL006W	PTC1	Type 2C protein phosphatase (PP2C); dephosphorylates Hog1p, inactivating osmosensing MAPK cascade; involved in Fus3p activation during pheromone response; deletion affects precursor tRNA splicing, mitochondrial inheritance, and sporulation	0	0	0	0	0	0
YDL007C-A		Putative protein of unknown function	0	nd	nd	nd	nd	nd
YDL007W	RPT2	ATPase of the 19S regulatory particle of the 26S proteasome; one of six ATPases of the regulatory particle; involved in the degradation of ubiquitinated substrates; required for normal peptide hydrolysis by the core 20S particle; N-myristoylation of Rpt2p at Gly2 is involved in regulating the proper intracellular distribution of proteasome activity by controlling the nuclear localization of the 2…	0	nd	nd	nd	nd	nd
YDL008W	APC11	Catalytic core subunit, Anaphase-Promoting Complex/Cyclosome (APC/C); which is a ubiquitin-protein ligase required for degradation of anaphase inhibitors, including mitotic cyclins, during the metaphase/anaphase transition; contains a RING-H2 domain that is required for activity	0	nd	nd	nd	nd	nd
YDL009C		Protein of unknown function; mRNA identified as translated by ribosome profiling data; SWAT-GFP and mCherry fusion proteins localize to the cytosol; partially overlaps the verified ORF YDL010W; YDL009C is not an essential gene	0	0	0	0	0	0
YDL010W	GRX6	Cis-golgi localized monothiol glutaredoxin, binds Fe-S cluster; more similar in activity to dithiol than other monothiol glutaredoxins; involved in the oxidative stress response; GRX6 has a paralog, GRX7, that arose from the whole genome duplication	0	0	0	0	0	0
YDL011C		Dubious open reading frame; unlikely to encode a functional protein, based on available experimental and comparative sequence data; overlaps the uncharacterized ORF YDL010W	0	0	0	0	0	0
YDL012C		Tail-anchored plasma membrane protein with a conserved CYSTM module; possibly involved in response to stress; may contribute to non-homologous end-joining (NHEJ) based on ydl012c htz1 double null phenotype; YDL012C has a paralog, YBR016W, that arose from the whole genome duplication	0	0	0	pet	0	0.25
YDL013W	SLX5	Subunit of the Slx5-Slx8 SUMO-targeted Ub ligase (STUbL) complex; role in Ub-mediated degradation of histone variant Cse4p preventing mislocalization to euchromatin; role in proteolysis of spindle positioning protein Kar9p, and DNA repair proteins Rad52p and Rad57p; forms SUMO-dependent nuclear foci, including DNA repair centers; contains a RING domain and two SIM motifs; associates with the cent…	0	0	0	0	0	0
YDL014W	NOP1	Histone glutamine methyltransferase, modifies H2A at Q105 in nucleolus; component of the small subunit processome complex, which is required for processing of pre-18S rRNA; ortholog of mammalian fibrillarin; inviability of the null mutant is functionally complemented by human FBL	0	nd	nd	nd	nd	nd
YDL015C	TSC13	Enoyl reductase; catalyzes last step in each cycle of very long chain fatty acid elongation; localizes to ER, highly enriched in a structure marking nuclear-vacuolar junctions; coimmunoprecipitates with elongases Elo2p and Elo3p; protein increases in abundance and relative distribution to ER foci increases upon DNA replication stress; human homolog TECR implicated in nonsyndromic mental retardati…	0	nd	nd	nd	nd	nd
YDL016C		Dubious open reading frame; unlikely to encode a functional protein, based on available experimental and comparative sequence data; partially overlaps the verified ORF CDC7/YDL153C, the catalytic subunit of a complex that regulates DNA replication	0	nd	nd	nd	nd	nd
YDL017W	CDC7	Ser/Thr kinase and catalytic subunit of DDK (Dbf4-dependent kinase); required for origin firing and replication initiation; phosphorylates MCM subunits and Cdc45p to drive assembly of the pre-IC and the replicative CMG helicase (Cdc45-MCM-GINS); regulates pre-meiotic DNA replication, meiotic DSB formation, monopolar attachment of homologs during MI by recruiting monopolin to kinetochores, and reg…	0	nd	nd	nd	nd	nd
YDL018C	ERP3	Protein with similarity to Emp24p and Erv25p; member of the p24 family involved in ER to Golgi transport	0	0	0	0	0	0
YDL019C	OSH2	Member of an oxysterol-binding protein family with seven members; in S. cerevisiae, family members have overlapping, redundant functions in sterol metabolism and collectively perform a function essential for viability; contains FFAT motif; interacts with ER anchor Scs2p at patches at the plasma membrane and at the nuclear envelope; regulated by sterol binding; OSH2 has a paralog, SWH1, that arose…	0	0	0	0	0	0
YDL020C	RPN4	Transcription factor that stimulates expression of proteasome genes; Rpn4p levels are in turn regulated by the 26S proteasome in a negative feedback control mechanism; RPN4 is transcriptionally regulated by various stress responses; relative distribution to the nucleus increases upon DNA replication stress	0	0	0	0	0	0
YDL021W	GPM2	Nonfunctional homolog of Gpm1p phosphoglycerate mutase; if functional, would convert 3-phosphoglycerate to 2-phosphoglycerate in glycolysis; GPM2 has a paralog, GPM3, that arose from the whole genome duplication	0	0	0	0	0	0
YDL022C-A		Protein of unknown function; SWAT-GFP and mCherry fusion proteins localize to the cytosol; partially overlaps the verified gene DIA3; identified by fungal homology and RT-PCR; mRNA identified as translated by ribosome profiling data	0	nd	nd	nd	nd	nd
YDL022W	GPD1	NAD-dependent glycerol-3-phosphate dehydrogenase; key enzyme of glycerol synthesis, essential for growth under osmotic stress; expression regulated by high-osmolarity glycerol response pathway; protein abundance increases in response to DNA replication stress; constitutively inactivated via phosphorylation by the protein kinases Ypk1p and Ypk2p, dephosphorylation increases catalytic activity; for…	0	0	0	0	0	0
YDL023C		Dubious open reading frame; unlikely to encode a functional protein, based on available experimental and comparative sequence data; not conserved in other Saccharomyces species; overlaps the verified gene GPD1; deletion confers sensitivity to GSAO; deletion in cyr1 mutant results in loss of stress resistance	0	0	0	0	0	0
YDL024C	DIA3	Protein of unknown function; involved in invasive and pseudohyphal growth	0	0	0	0	0	0
YDL025C	RTK1	Putative protein kinase, potentially phosphorylated by Cdc28p; interacts with ribosome biogenesis factors, Cka2, Gus1 and Arc1; protein abundance increases in response to DNA replication stress	0	0	0	0	0	0
YDL025W-A		Dubious open reading frame; unlikely to encode a functional protein, based on available experimental and comparative sequence data; completely overlaps the ORF YDL025C; identified by gene-trapping, microarray expression analysis, and genome-wide homology searching	0	nd	nd	nd	nd	nd
YDL026W		Dubious open reading frame; unlikely to encode a functional protein, based on available experimental and comparative sequence data	0	0	0	0	0	0
YDL027C	MRX9	Protein that associates with mitochondrial ribosome; the authentic, non-tagged protein is detected in highly purified mitochondria in high-throughput studies; YDL027C is not an essential gene	mitochondrial	0	0	0	0	0
YDL028C	MPS1	Dual-specificity kinase; autophosphorylation required for function; required for spindle pole body (SPB) duplication and spindle checkpoint function; contributes to bi-orientation by promoting formation of force-generating kinetochore-microtubule attachments in meiosis I; substrates include SPB proteins Spc42p, Spc110p, and Spc98p, mitotic exit network protein Mob1p, kinetochore protein Cnn1p, an…	0	nd	nd	nd	nd	nd
YDL029W	ARP2	Essential component of the Arp2/3 complex; Arp2/3 is a highly conserved actin nucleation center required for the motility and integrity of actin patches; involved in endocytosis and membrane growth and polarity; required for efficient Golgi-to-ER trafficking in COPI mutants	mitochondrial	nd	nd	nd	nd	nd
YDL030W	PRP9	Subunit of the SF3a splicing factor complex; required for spliceosome assembly; acts after the formation of the U1 snRNP-pre-mRNA complex	0	nd	nd	nd	nd	nd
YDL031W	DBP10	Putative ATP-dependent RNA helicase of the DEAD-box protein family; constituent of 66S pre-ribosomal particles; essential protein involved in ribosome biogenesis	0	nd	nd	nd	nd	nd
YDL032W		Dubious open reading frame; unlikely to encode a functional protein, based on available experimental and comparative sequence data; partially overlaps verified gene SLM3/YDL033C; YDL032W is not an essential gene	0	pet	0	0	pet	0.5
YDL033C	SLM3	tRNA-specific 2-thiouridylase; responsible for 2-thiolation of the wobble base of mitochondrial tRNAs; human homolog TRMU is implicated in myoclonus epilepsy associated with ragged red fibers (MERRF), and can complement yeast null mutant	mitochondrial	0	0	pet	0	0.25
YDL034W		Dubious open reading frame; unlikely to encode a functional protein, based on available experimental and comparative sequence data; partially overlaps with verified gene GPR1/YDL035C; YDL034W is not an essential gene	0	0	0	0	0	0
YDL035C	GPR1	Plasma membrane G protein coupled receptor (GPCR); interacts with the heterotrimeric G protein alpha subunit, Gpa2p, and with Plc1p; sensor that integrates nutritional signals with the modulation of cell fate via PKA and cAMP synthesis	0	0	0	0	0	0
YDL036C	PUS9	Mitochondrial tRNA:pseudouridine synthase; catalyzes the formation of pseudouridine at position 32 in mitochondrial tRNAs; contains an N-terminal mitochondrial targeting sequence; PUS9 has a paralog, RIB2, that arose from the whole genome duplication	mitochondrial	0	0	0	0	0
YDL037C	BSC1	Protein of unconfirmed function; similar to cell surface flocculin Flo11p; ORF exhibits genomic organization compatible with a translational readthrough-dependent mode of expression; in W303 strain one continuous open reading frame comprising of YDL037C, the intergenic region and YDL039C encodes the gene IMI1	0	0	0	0	0	0
YDL038C		Merged open reading frame; does not encode a discrete protein; YDL038C was originally annotated as an independent ORF, but as a result of a sequence correction, was merged with adjacent ORF PRM7/YDL039C into a single open reading frame	0	0	0	0	0	0
YDL039C	PRM7	Pheromone-regulated protein; predicted to have one transmembrane segment; promoter contains Gcn4p binding elements; in W303 strain one continuous open reading frame comprising of YDL037C, the intergenic region and YDL039C encodes the IMI1	0	0	0	pet	0	0.25
YDL040C	NAT1	Subunit of protein N-terminal acetyltransferase NatA; NatA comprised of Nat1p, Ard1p, and Nat5p; N-terminally acetylates many proteins to influence multiple processes such as cell cycle progression, heat-shock resistance, mating, sporulation, telomeric silencing and early stages of mitophagy; orthologous to human NAA15; expression of both human NAA10 and NAA15 functionally complements ard1 nat1 d…	0	0	0	0	pet	0.25
YDL041W		Dubious open reading frame; unlikely to encode a functional protein, based on available experimental and comparative sequence data; overlaps the verified gene SIR2/YDL042C	0	0	0	0	0	0
YDL042C	SIR2	Conserved NAD+ dependent histone deacetylase of the Sirtuin family; deacetylation targets are primarily nuclear proteins; required for telomere hypercluster formation in quiescent yeast cells; involved in regulation of lifespan; plays roles in silencing at HML, HMR, telomeres, and rDNA; negatively regulates initiation of DNA replication; functions as regulator of autophagy like mammalian homolog …	0	nd	0	0	0	0
YDL043C	PRP11	Subunit of the SF3a splicing factor complex; required for spliceosome assembly	0	nd	nd	nd	nd	nd
YDL044C	MTF2	Mitochondrial protein that interacts with mitochondrial RNA polymerase; interacts with an N-terminal region of mitochondrial RNA polymerase (Rpo41p) and couples RNA processing and translation to transcription	mitochondrial	pet	pet	pet	0	0.75
YDL045C	FAD1	Flavin adenine dinucleotide (FAD) synthetase; performs the second step in synthesis of FAD from riboflavin; mutation is functionally complemented by human FLAD1	0	nd	nd	nd	nd	nd
YDL045W-A	MRP10	Mitochondrial ribosomal protein of the small subunit; contains twin cysteine-x9-cysteine motifs; oxidized by Mia40p during import into mitochondria	mitochondrial	pet	pet	pet	0	0.75
YDL046W	NPC2	Sterol transport protein and functional homolog of human NPC2/He1; human NPC2 is a cholesterol-binding protein whose deficiency causes Niemann-Pick type C2 disease involving retention of cholesterol in lysosomes; yeast NPC2 can complement mutations in human NPC2	0	0	0	0	0	0
YDL047W	SIT4	Ceramide-activated, type 2A-related serine-threonine phosphatase; functions in G1/S transition of mitotic cycle; controls lifespan, mitochondrial function, cell cycle progression by regulating HXK2 phosphorylation; regulator of COPII coat dephosphorylation; required for ER to Golgi traffic; interacts with Hrr25p kinase; cytoplasmic and nuclear protein that modulates functions mediated by Pkc1p in…	0	0	0	0	0	0
YDL048C	STP4	Protein containing a Kruppel-type zinc-finger domain; similar to Stp1p, Stp2p; predicted transcription factor; relative distribution to the nucleus increases upon DNA replication stress; STP4 has a paralog, STP3, that arose from the whole genome duplication	0	0	0	0	0	0
YDL049C	KNH1	Protein with similarity to Kre9p; Kre9p is involved in cell wall beta 1,6-glucan synthesis; overproduction suppresses growth defects of a kre9 null mutant; required for propionic acid resistance	0	0	pet	0	0	0.25
YDL050C		Dubious open reading frame; unlikely to encode a functional protein, based on available experimental and comparative sequence data	0	0	0	0	0	0
YDL051W	LHP1	RNA binding protein required for maturation of tRNA and U6 snRNA; acts as a molecular chaperone for RNAs transcribed by polymerase III; homologous to human La (SS-B) autoantigen	0	0	0	0	0	0
YDL052C	SLC1	1-acyl-sn-glycerol-3-phosphate acyltransferase; catalyzes the acylation of lysophosphatidic acid to form phosphatidic acid, a key intermediate in lipid metabolism; enzymatic activity detected in lipid particles and microsomes	0	0	0	0	0	0
YDL053C	PBP4	Pbp1p binding protein; interacts strongly with Pab1p-binding protein 1 (Pbp1p) in the yeast two-hybrid system; also interacts with Lsm12p in a copurification assay; relative distribution to the nucleus increases upon DNA replication stress	0	0	0	0	0	0
YDL054C	MCH1	Protein with similarity to mammalian monocarboxylate permeases; monocarboxylate permeases are involved in transport of monocarboxylic acids across the plasma membrane but mutant is not deficient in monocarboxylate transport	0	0	0	0	0	0
YDL055C	PSA1	GDP-mannose pyrophosphorylase (mannose-1-phosphate guanyltransferase); synthesizes GDP-mannose from GTP and mannose-1-phosphate in cell wall biosynthesis; required for normal cell wall structure	0	nd	nd	nd	nd	nd
YDL056W	MBP1	Transcription factor; involved in regulation of cell cycle progression from G1 to S phase, forms a complex with Swi6p that binds to MluI cell cycle box regulatory element in promoters of DNA synthesis genes	0	pet	0	pet	0	0.5
YDL057W		Putative protein of unknown function; YDL057W is not an essential gene	0	nd	pet	0	0	0.333333
YDL058W	USO1	Essential protein involved in vesicle-mediated ER to Golgi transport; binds membranes and functions during vesicle docking to the Golgi; required for assembly of the ER-to-Golgi SNARE complex	0	nd	nd	nd	nd	nd
YDL059C	RAD59	Protein involved DNA double-strand break repair; repairs breaks in DNA during vegetative growth via recombination and single-strand annealing; anneals complementary single-stranded DNA; forms nuclear foci upon DNA replication stress; required for loading of Rad52p to DSBs; regulates replication fork progression in DNA ligase I-deficient cells; paralog of Rad52p	0	0	0	0	0	0
YDL060W	TSR1	Protein required for processing of 20S pre-rRNA in the cytoplasm; associates with pre-40S ribosomal particles; inhibits the premature association of 60S subunits with assembling 40S subunits in the cytoplasm; similar to Bms1p; relocalizes from nucleus to cytoplasm upon DNA replication stress	0	nd	nd	nd	nd	nd
YDL061C	RPS29B	Protein component of the small (40S) ribosomal subunit; homologous to mammalian ribosomal protein S29 and bacterial S14; RPS29B has a paralog, RPS29A, that arose from the whole genome duplication	0	0	0	0	0	0
YDL062W		Dubious open reading frame; unlikely to encode a functional protein, based on available experimental and comparative sequence data; partially overlaps uncharacterized ORF YDL063C; YDL062W is not essential	0	0	pet	0	0	0.25
YDL063C	SYO1	Transport adaptor or symportin; facilitates synchronized nuclear coimport of the two 5S-rRNA binding proteins Rpl5p and Rpl11p; binds to nascent Rpl5p during translation; required for biogenesis of the large ribosomal subunit; green fluorescent protein (GFP)-fusion protein localizes to the cytoplasm and nucleus	0	0	pet	0	pet	0.5
YDL064W	UBC9	SUMO-conjugating enzyme involved in the Smt3p conjugation pathway; nuclear protein required for S- and M-phase cyclin degradation and mitotic control; involved in proteolysis mediated by the anaphase-promoting complex cyclosome (APCC)	0	nd	nd	nd	nd	nd
YDL065C	PEX19	Chaperone and import receptor for newly-synthesized class I PMPs; binds peroxisomal membrane proteins (PMPs) in the cytoplasm and delivers them to the peroxisome for subsequent insertion into the peroxisomal membrane; interacts with Myo2p and contributes to peroxisome partitioning	0	0	0	0	0	0
YDL066W	IDP1	Mitochondrial NADP-specific isocitrate dehydrogenase; catalyzes the oxidation of isocitrate to alpha-ketoglutarate; not required for mitochondrial respiration and may function to divert alpha-ketoglutarate to biosynthetic processes	mitochondrial	0	0	0	0	0
YDL067C	COX9	Subunit VIIa of cytochrome c oxidase (Complex IV); Complex IV is the terminal member of the mitochondrial inner membrane electron transport chain	mitochondrial	pet	pet	pet	pet	1
YDL068W		Dubious open reading frame; unlikely to encode a functional protein, based on available experimental and comparative sequence data	0	pet	pet	pet	0	0.75
YDL069C	CBS1	Mitochondrial translational activator of the COB mRNA; membrane protein that interacts with translating ribosomes, acts on the COB mRNA 5'-untranslated leader	mitochondrial	pet	pet	0	pet	0.75
YDL070W	BDF2	Protein involved in transcription initiation; acts at TATA-containing promoters; associates with the basal transcription factor TFIID; contains two bromodomains; corresponds to the C-terminal region of mammalian TAF1; redundant with Bdf1p; protein abundance increases in response to DNA replication stress; BDF2 has a paralog, BDF1, that arose from the whole genome duplication	0	0	0	0	0	0
YDL071C		Dubious open reading frame; unlikely to encode a functional protein, based on available experimental and comparative sequence data; partially overlaps the verified ORF BDF2/YDL070W	0	0	0	0	0	0
YDL072C	YET3	Protein of unknown function; YET3 null mutant decreases the level of secreted invertase; homolog of human BAP31 protein; protein abundance increases in response to DNA replication stress	0	0	0	0	pet	0.25
YDL073W	AHK1	Scaffold protein in the HKR1 sub-branch of the Hog1p-signaling pathway; physically interacts with the cytoplasmic domain of Hkr1p, and with Sho1p, Pbs2p, and Ste11p; prevents cross-talk signaling from Hkr1p of the osmotic stress MAPK cascade to the Kss1p MAPK cascade; non-essential gene	0	0	0	0	0	0
YDL074C	BRE1	E3 ubiquitin ligase; forms heterodimer with Rad6p to regulate K63 polyubiquitination in response to oxidative stress and to monoubiquinate histone H2B-K123, which is required for the subsequent methylation of histone H3-K4 and H3-K79; required for DSBR, transcription, silencing, and checkpoint control; interacts with RNA-binding protein Npl3p, linking histone ubiquitination to mRNA processing; Br…	0	0	pet	0	0	0.25
YDL075W	RPL31A	Ribosomal 60S subunit protein L31A; associates with karyopherin Sxm1p; loss of both Rpl31p and Rpl39p confers lethality; homologous to mammalian ribosomal protein L31, no bacterial homolog; RPL31A has a paralog, RPL31B, that arose from the whole genome duplication	0	0	0	0	0	0
YDL076C	RXT3	Component of the Rpd3L histone deacetylase complex; involved in histone deacetylation; protein abundance increases in response to DNA replication stress	0	0	0	0	0	0
YDL077C	VAM6	Guanine nucleotide exchange factor for the GTPase Gtr1p; subunit of the HOPS endocytic tethering complex; vacuole membrane protein; functions as a Rab GTPase effector, interacting with both GTP- and GDP-bound conformations of Ypt7p; facilitates tethering and promotes membrane fusion events at the late endosome and vacuole; required for both membrane and protein trafficking; component of vacuole-m…	0	0	0	pet	0	0.25
YDL078C	MDH3	Peroxisomal malate dehydrogenase; catalyzes interconversion of malate and oxaloacetate; involved in the glyoxylate cycle	0	0	0	0	0	0
YDL079C	MRK1	Glycogen synthase kinase 3 (GSK-3) homolog; one of four GSK-3 homologs in S. cerevisiae that function to activate Msn2p-dependent transcription of stress responsive genes and that function in protein degradation; MRK1 has a paralog, RIM11, that arose from the whole genome duplication	0	0	0	0	0	0
YDL080C	THI3	Regulatory protein that binds Pdc2p and Thi2p transcription factors; activates thiamine biosynthesis transcription factors Pdc2p and Thi2p by binding to them, but releases and de-activates them upon binding to thiamine pyrophosphate (TPP), the end product of the pathway; has similarity to decarboxylases but enzymatic activity is not detected	0	0	0	0	0	0
YDL081C	RPP1A	Ribosomal stalk protein P1 alpha; involved in the interaction between translational elongation factors and the ribosome; free (non-ribosomal) P1 stimulates the phosphorylation of the eIF2 alpha subunit (Sui2p) by Gcn2p; accumulation of P1 in the cytoplasm is regulated by phosphorylation and interaction with the P2 stalk component	0	0	0	0	0	0
YDL082W	RPL13A	Ribosomal 60S subunit protein L13A; not essential for viability; homologous to mammalian ribosomal protein L13, no bacterial homolog; RPL13A has a paralog, RPL13B, that arose from the whole genome duplication	0	0	0	0	0	0
YDL083C	RPS16B	Protein component of the small (40S) ribosomal subunit; homologous to mammalian ribosomal protein S16 and bacterial S9; RPS16B has a paralog, RPS16A, that arose from the whole genome duplication	0	0	0	0	0	0
YDL084W	SUB2	Component of the TREX complex required for nuclear mRNA export; member of the DEAD-box RNA helicase superfamily and is involved in early and late steps of spliceosome assembly; homolog of the human splicing factor hUAP56; relocalizes from nucleus to cytoplasm upon DNA replication stress	0	nd	nd	nd	nd	nd
YDL085C-A		Putative protein of unknown function; green fluorescent protein (GFP)-fusion protein localizes to the cytoplasm and nucleus	0	nd	0	0	0	0
YDL085W	NDE2	Mitochondrial external NADH dehydrogenase; catalyzes the oxidation of cytosolic NADH; Nde1p and Nde2p are involved in providing the cytosolic NADH to the mitochondrial respiratory chain; NDE2 has a paralog, NDE1, that arose from the whole genome duplication	mitochondrial	0	0	0	0	0
YDL086C-A		Dubious open reading frame; unlikely to encode a functional protein, based on available experimental and comparative sequence data; overlaps uncharacterized ORF YDL086W; identified by gene-trapping, microarray expression analysis, and genome-wide homology searching	0	nd	nd	nd	nd	nd
YDL086W		Putative carboxymethylenebutenolidase; the authentic, non-tagged protein is detected in highly purified mitochondria in high-throughput studies; YDL086W is not an essential gene	0	0	0	0	0	0
YDL087C	LUC7	Essential protein associated with the U1 snRNP complex; splicing factor involved in recognition of 5' splice site; contains two zinc finger motifs; N-terminal zinc finger binds pre-mRNA; relocalizes to the cytosol in response to hypoxia	0	nd	nd	nd	nd	nd
YDL088C	ASM4	FG-nucleoporin component of central core of nuclear pore complex (NPC); contributes directly to nucleocytoplasmic transport; induces membrane tubulation, which may contribute to nuclear pore assembly; ASM4 has a paralog, NUP53, that arose from the whole genome duplication	0	0	0	0	0	0
YDL089W	NUR1	Protein involved in regulation of mitotic exit; dephosphorylation target of Cdc14p in anaphase, which promotes timely rDNA segregation and allows mitotic progression; interacts with Csm1p, Lrs4p; required for rDNA repeat stability; null mutant causes increase in unequal sister-chromatid exchange; GFP-fusion protein localizes to the nuclear periphery, possible Cdc28p substrate	0	0	0	0	0	0
YDL090C	RAM1	Beta subunit of the CAAX farnesyltransferase (FTase); this complex prenylates the a-factor mating pheromone and Ras proteins; required for the membrane localization of Ras proteins and a-factor; homolog of the mammalian FTase beta subunit	0	0	0	0	0	0
YDL091C	UBX3	Clathrin-coated vesicle component, regulator of endocytosis; copurifies with the DSC ubiquitin ligase complex; UBX (ubiquitin regulatory X) domain-containing protein that interacts with Cdc48p; required for efficient clathrin-mediated endocytosis; ortholog of fission yeast Ucp10	0	0	0	pet	0	0.25
YDL092W	SRP14	Signal recognition particle (SRP) subunit; interacts with the RNA component of SRP to form the Alu domain, which is the region of SRP responsible for arrest of nascent chain elongation during membrane targeting; homolog of mammalian SRP14	0	nd	nd	nd	nd	nd
YDL093W	PMT5	Protein O-mannosyltransferase; transfers mannose residues from dolichyl phosphate-D-mannose to protein serine/threonine residues; acts in a complex with Pmt3p, can instead interact with Pmt2p in some conditions; target for new antifungals	0	0	0	0	0	0
YDL094C		Dubious open reading frame; unlikely to encode a functional protein, based on available experimental and comparative sequence data; partially overlaps verfied gene PMT5/YDL093W; YDL094C is not essential	0	0	0	0	0	0
YDL095W	PMT1	Protein O-mannosyltransferase of the ER membrane; transfers mannose from dolichyl phosphate-D-mannose to protein serine and threonine residues; 1 of 7 related proteins involved in O-glycosylation which is essential for cell wall rigidity; involved in ER quality control; amino terminus faces cytoplasm, carboxyl terminus faces ER lumen	0	0	0	0	0	0
YDL096C	OPI6	Dubious open reading frame; unlikely to encode a functional protein, based on available experimental and comparative sequence data; partially overlaps verified gene PMT1/YDL095W; YDL096C is not essential	0	0	0	0	0	0
YDL097C	RPN6	Essential, non-ATPase regulatory subunit of the 26S proteasome lid; required for the assembly and activity of the 26S proteasome; the human homolog (S9 protein) partially rescues Rpn6p depletion; protein abundance increases in response to DNA replication stress	0	nd	nd	nd	nd	nd
YDL098C	SNU23	Component of the U4/U6.U5 snRNP complex; involved in mRNA splicing via spliceosome	0	nd	nd	nd	nd	nd
YDL099W	BUG1	Cis-golgi localized protein involved in ER to Golgi transport; forms a complex with the mammalian GRASP65 homolog, Grh1p; mutants are compromised for the fusion of ER-derived vesicles with Golgi membranes	0	0	0	pet	0	0.25
YDL100C	GET3	Guanine nucleotide exchange factor for Gpa1p; amplifies G protein signaling; functions as a chaperone under ATP-depleted oxidative stress conditions; subunit of GET complex, involved in ATP dependent Golgi to ER trafficking and insertion of tail-anchored (TA) proteins into ER membrane under non-stress conditions; binds as dimer to transmembrane domain (TMD) cargo, shielding TMDs from aqueous solv…	0	0	0	0	0	0
YDL101C	DUN1	Cell-cycle checkpoint S/T protein kinase; required for transient G2/M arrest after DNA damage, damage-induced transcription, and nuclear-to-cytoplasmic redistribution of Rnr2p-Rnr4p after genotoxic stress and iron deprivation; phosphorylates repair protein Rad55p, transcriptional repressor Sml1p, superoxide dismutase, and ribonucleotide reductase inhibitors Crt1p and Dif1p; functions in the Mec1p…	0	0	0	0	0	0
YDL102W	POL3	Catalytic subunit of DNA polymerase delta; required for chromosomal DNA replication during mitosis and meiosis, intragenic recombination, repair of double strand DNA breaks, and DNA replication during nucleotide excision repair (NER)	0	nd	nd	nd	nd	nd
YDL103C	QRI1	UDP-N-acetylglucosamine pyrophosphorylase; catalyzes the formation of UDP-N-acetylglucosamine (UDP-GlcNAc), which is important in cell wall biosynthesis, protein N-glycosylation, and GPI anchor biosynthesis; protein abundance increases in response to DNA replication stress	0	nd	nd	nd	nd	nd
YDL104C	QRI7	Protein involved in threonylcarbamoyl adenosine biosynthesis; Sua5p and Qri7p are necessary and sufficient for RNA t6A modification in vitro; highly conserved mitochondrial protein; essential for t6A modification of mitochondrial tRNAs that decode ANN codons; similar to Kae1p and E. coli YgjD, both of which are also required for tRNA t6A modification; when directed to the cytoplasm, complements t…	mitochondrial	0	pet	0	0	0.25
YDL105W	NSE4	Component of the SMC5-SMC6 complex; this complex plays a key role in the removal of X-shaped DNA structures that arise between sister chromatids during DNA replication and repair	0	nd	nd	nd	nd	nd
YDL106C	PHO2	Homeobox transcription factor; regulatory targets include genes involved in phosphate metabolism; binds cooperatively with Pho4p to the PHO5 promoter; phosphorylation of Pho2p facilitates interaction with Pho4p; relocalizes to the cytosol in response to hypoxia	0	0	0	0	0	0
YDL107W	MSS2	Peripherally bound inner membrane protein of the mitochondrial matrix; involved in membrane insertion of C-terminus of Cox2p, interacts genetically and physically with Cox18p	mitochondrial	pet	pet	pet	pet	1
YDL108W	KIN28	Serine/threonine protein kinase, subunit of transcription factor TFIIH; involved in transcription initiation at RNA polymerase II promoters; phosphorylates Ser5 residue of the PolII C-terminal domain (CTD) at gene promoters; relocalizes to the cytosol in response to hypoxia	0	nd	nd	nd	nd	nd
YDL109C		Putative lipase; involved in lipid metabolism; not an essential gene; YDL109C has a paralog, ROG1, that arose from the whole genome duplication	0	0	0	0	0	0
YDL110C	TMA17	ATPase dedicated chaperone that adapts proteasome assembly to stress; Tma17p is induced upon stress; interacts with Rpt6p to assist its pairing to Rpt3p and early steps in proteasome biogenesis; associates with ribosomes; heterozygous deletion demonstrated increases in chromosome instability in a rad9 deletion background; protein abundance is decreased upon intracellular iron depletion	0	0	0	0	0	0
YDL111C	RRP42	Exosome non-catalytic core component; involved in 3'-5' RNA processing and degradation in both the nucleus and the cytoplasm; has similarity to E. coli RNase PH and to human hRrp42p (EXOSC7)	0	nd	nd	nd	nd	nd
YDL112W	TRM3	2'-O-ribose methyltransferase; catalyzes the ribose methylation of the guanosine nucleotide at position 18 of tRNAs	0	0	0	0	0	0
YDL113C	ATG20	Sorting nexin family member; required for the cytoplasm-to-vacuole targeting (Cvt) pathway and for endosomal sorting; has a Phox homology domain that binds phosphatidylinositol-3-phosphate; interacts with Snx4p; potential Cdc28p substrate	0	0	pet	0	0	0.25
YDL114W		Putative short-chain dehydrogenase/reductase; YDL114W is not an essential gene	0	0	0	pet	0	0.25
YDL114W-A		Dubious open reading frame; unlikely to encode a functional protein, based on available experimental and comparative sequence data; identified based on homology to hemiascomycetous yeasts	0	nd	nd	nd	nd	nd
YDL115C	IWR1	RNA polymerase II transport factor, conserved from yeast to humans; also has a role in transporting RNA polymerase III into the nucleus; interacts with most of the RNAP II subunits; nucleo-cytoplasmic shuttling protein; deletion causes hypersensitivity to K1 killer toxin; protein increases in abundance and relocalizes from nucleus to cytoplasm upon DNA replication stress	0	0	0	0	0	0
YDL116W	NUP84	Subunit of the Nup84p subcomplex of the nuclear pore complex (NPC); contributes to nucleocytoplasmic transport and NPC biogenesis; also plays roles in several processes that may require localization of genes or chromosomes at the nuclear periphery, including double-strand break repair, transcription and chromatin silencing; homologous to human NUP107	0	0	0	0	0	0
YDL117W	CYK3	SH3-domain protein located in the bud neck and cytokinetic actin ring; relocalizes from bud neck to nucleus upon DNA replication stress; activates the chitin synthase activity of Chs2p during cytokinesis; suppressor of growth and cytokinesis defects of chs2 phospho-mutants	0	0	0	0	0	0
YDL118W		Dubious open reading frame, unlikely to encode a protein; overlaps almost completely with YDL119C; mutations that would affect both YDL118W and YDL119C confer defective telomere maintenance and are synthetically sick or lethal with alpha-synuclein	0	0	0	0	0	0
YDL119C	HEM25	Mitochondrial glycine transporter; required for the transport of glycine into mitochondria for initiation of heme biosynthesis, with YMC1 acting as a secondary transporter; homolog of human SLC25A38, a mitochondrial glycine transporter associated with nonsyndromic autosomal recessive congenital sideroblastic anemia; human SLC25A38 can complement the heme deficiency associated with the null mutant…	mitochondrial	0	pet	0	0	0.25
YDL120W	YFH1	Mitochondrial matrix iron chaperone; oxidizes and stores iron; interacts with Isu1p to promote Fe-S cluster assembly; mutation results in multiple Fe/S-dependent enzyme deficiencies; human frataxin homolog FXN is mutated in Friedrich's ataxia; human FTL gene can complement yeast yfh1 null mutant	mitochondrial	nd	nd	nd	nd	nd
YDL121C	EXP1	A cargo receptor protein for Pma1p; works with Psg1p to promote the transport and maturation of Pma1p; localizes to the ER and COPII vesicles; a non-essential protein	0	0	0	0	0	0
YDL122W	UBP1	Ubiquitin-specific protease; removes ubiquitin from ubiquitinated proteins; cleaves at the C terminus of ubiquitin fusions irrespective of their size; capable of cleaving polyubiquitin chains	0	0	0	0	0	0
YDL123W	SNA4	Protein of unknown function; localized to the vacuolar outer membrane; predicted to be palmitoylated	0	0	0	0	0	0
YDL124W		NADPH-dependent alpha-keto amide reductase; reduces aromatic alpha-keto amides, aliphatic alpha-keto esters, and aromatic alpha-keto esters; member of the aldo-keto reductase (AKR) family; protein abundance increases in response to DNA replication stress	0	0	0	0	0	0
YDL125C	HNT1	Adenosine 5'-monophosphoramidase; interacts physically and genetically with Kin28p, a CDK and TFIIK subunit, and genetically with CAK1; member of histidine triad (HIT) superfamily of nucleotide-binding proteins; protein abundance increases in response to DNA replication stress; human homolog HINT1 can complement yeast hnt1 mutant	0	0	0	0	0	0
YDL126C	CDC48	AAA ATPase; subunit of polyUb-selective segregase complex involved in ERAD, INM-associated degradation (INMAD), mitotic spindle disassembly, macroautophagy, PMN, ribosome-associated degradation, ribophagy, homotypic ER membrane fusion, SCF complex disassembly, cell wall integrity during heat stress, and telomerase regulation; mobilizes membrane-anchored transcription factors by regulated Ub/prote…	mitochondrial	nd	nd	nd	nd	nd
YDL127W	PCL2	Cyclin, interacts with cyclin-dependent kinase Pho85p; member of the Pcl1,2-like subfamily, involved in the regulation of polarized growth and morphogenesis and progression through the cell cycle; localizes to sites of polarized cell growth; PCL2 has a paralog, PCL9, that arose from the whole genome duplication	0	0	0	0	0	0
YDL128W	VCX1	Vacuolar membrane antiporter with Ca2+/H+ and K+/H+ exchange activity; involved in control of cytosolic Ca2+ and K+ concentrations; has similarity to sodium/calcium exchangers, including the bovine Na+/Ca2+,K+ antiporter	0	0	0	0	0	0
YDL129W		Protein of unknown function; green fluorescent protein (GFP)-fusion protein localizes to the cytoplasm and the nucleus; YDL129W is not an essential gene; relative distribution to the nucleus increases upon DNA replication stress	0	0	0	pet	0	0.25
YDL130W	RPP1B	Ribosomal protein P1 beta; component of the ribosomal stalk, which is involved in interaction of translational elongation factors with ribosome; free (non-ribosomal) P1 stimulates the phosphorylation of the eIF2 alpha subunit (Sui2p) by Gcn2p; accumulation is regulated by phosphorylation and interaction with the P2 stalk component	0	0	0	0	0	0
YDL130W-A	STF1	Protein involved in regulation of the mitochondrial F1F0-ATP synthase; Stf1p and Stf2p act as stabilizing factors that enhance inhibitory action of the Inh1p protein; protein abundance increases in response to DNA replication stress; STF1 has a paralog, INH1, that arose from the whole genome duplication	mitochondrial	0	0	0	0	0
YDL131W	LYS21	Homocitrate synthase isozyme; catalyzes the condensation of acetyl-CoA and alpha-ketoglutarate to form homocitrate, which is the first step in the lysine biosynthesis pathway; LYS21 has a paralog, LYS20, that arose from the whole genome duplication	0	0	0	0	0	0
YDL132W	CDC53	Cullin; structural protein of SCF complexes (which also contain Skp1p, Cdc34p, Hrt1p and an F-box protein) involved in ubiquitination; SCF promotes the G1-S transition by targeting G1 cyclins and the Cln-CDK inhibitor Sic1p for degradation; human homolog CUL1 can complement yeast cdc53 null mutant	0	nd	nd	nd	nd	nd
YDL133C-A	RPL41B	Ribosomal 60S subunit protein L41B; comprises only 25 amino acids; rpl41a rpl41b double null mutant is viable; homologous to mammalian ribosomal protein L41, no bacterial homolog; RPL41B has a paralog, RPL41A, that arose from the whole genome duplication	0	0	0	0	pet	0.25
YDL133W	SRF1	Regulator of phospholipase D (Spo14p); interacts with Spo14p and regulates its catalytic activity; capable of buffering the toxicity of C16:0 platelet activating factor, a lipid that accumulates intraneuronally in Alzheimer's patients	0	0	0	pet	0	0.25
YDL134C	PPH21	Catalytic subunit of protein phosphatase 2A, PP2A; functionally redundant with Pph22p; C-terminally methylated; forms alternate complexes with several regulatory subunits; involved in signal transduction and regulation of mitosis; forms nuclear foci upon DNA replication stress; PPH21 has a paralog, PPH22, that arose from the whole genome duplication	0	0	0	0	0	0
YDL135C	RDI1	Rho GDP dissociation inhibitor; involved in the localization and regulation of Cdc42p and Rho1p; protein abundance increases in response to DNA replication stress	0	0	pet	0	0	0.25
YDL136W	RPL35B	Ribosomal 60S subunit protein L35B; homologous to mammalian ribosomal protein L35 and bacterial L29; RPL35B has a paralog, RPL35A, that arose from the whole genome duplication	0	0	0	0	0	0
YDL137W	ARF2	ADP-ribosylation factor; GTPase of the Ras superfamily involved in regulation of coated formation vesicles in intracellular trafficking within the Golgi; ARF2 has a paralog, ARF1, that arose from the whole genome duplication; arf1 arf2 double null mutation is complemented by human ARF1, ARF4, ARF5, or ARF6	0	0	0	0	0	0
YDL138W	RGT2	Plasma membrane high glucose sensor that regulates glucose transport; low affinity sesnor that contains 12 predicted transmembrane segments and a long C-terminal tail required for hexose transporter induction; phosphorylation of the tail by Yck1p/Yck2p facilitates binding to the HXT co-repressors, Mth1p and Std1p; RGT2 has a paralog, SNF3, that arose from the whole genome duplication	0	0	0	0	0	0
YDL139C	SCM3	Nonhistone component of centromeric chromatin; binds to histone H3 variant, Cse4p, and recruits it to centromeres; involved in the assembly and maintenance of Cse4-H4 at centromeres; required for kinetochore assembly and G2/M progression; may protect Cse4p from ubiquitination; homolog of mammalian HJURP	0	nd	nd	nd	nd	nd
YDL140C	RPO21	RNA polymerase II largest subunit B220; part of central core; phosphorylation of C-terminal heptapeptide repeat domain regulates association with transcription and splicing factors; similar to bacterial beta-prime	0	nd	nd	nd	nd	nd
YDL141W	BPL1	Biotin:apoprotein ligase; covalently modifies proteins with the addition of biotin, required for acetyl-CoA carboxylase (Acc1p) holoenzyme formation; comparative analysis suggests that a mitochondrially targeted form may result from translation starting at a non-canonical codon upstream of the annotated start codon; human homolog HLCS can complement yeast BPL1 mutant	0	nd	nd	nd	nd	nd
YDL142C	CRD1	Cardiolipin synthase; produces cardiolipin, which is a phospholipid of the mitochondrial inner membrane that is required for normal mitochondrial membrane potential and function and for correct integration of membrane-multispanning proteins into the mitochondrial outer membrane; required to maintain tubular mitochondrial morphology and functions in mitochondrial fusion; also required for normal v…	mitochondrial	0	0	0	0	0
YDL143W	CCT4	Subunit of the cytosolic chaperonin Cct ring complex; related to Tcp1p, required for the assembly of actin and tubulins in vivo	0	nd	nd	nd	nd	nd
YDL144C		Protein of unknown function; green fluorescent protein (GFP)-fusion protein localizes to the cytoplasm and nucleus; YDL144C is not an essential gene; protein abundance increases in response to DNA replication stress	0	0	0	0	0	0
YDL145C	COP1	Alpha subunit of COPI vesicle coatomer complex; complex surrounds transport vesicles in the early secretory pathway	0	nd	nd	nd	nd	nd
YDL146W	LDB17	Protein involved in the regulation of endocytosis; transiently recruited to actin cortical patches in a SLA1-dependent manner after late coat component assembly; GFP-fusion protein localizes to the periphery, cytoplasm, bud, and bud neck	0	0	pet	0	pet	0.5
YDL147W	RPN5	Subunit of the CSN and 26S proteasome lid complexes; similar to mammalian p55 subunit and to another S. cerevisiae regulatory subunit, Rpn7p; Rpn5p is an essential protein; the COP9 signalosome is also known as the CSN	0	nd	nd	nd	nd	nd
YDL148C	NOP14	Nucleolar protein; forms a complex with Noc4p that mediates maturation and nuclear export of 40S ribosomal subunits; also present in the small subunit processome complex, which is required for processing of pre-18S rRNA	0	nd	nd	nd	nd	nd
YDL149W	ATG9	Transmembrane protein involved in forming Cvt and autophagic vesicles; cycles between the phagophore assembly site (PAS) and other cytosolic punctate structures, not found in autophagosomes; may be involved in membrane delivery to the PAS	mitochondrial	0	0	0	0	0
YDL150W	RPC53	RNA polymerase III subunit C53	0	nd	nd	nd	nd	nd
YDL151C	BUD30	Dubious open reading frame; unlikely to encode a functional protein, based on available experimental and comparative sequence data; not conserved in closely related Saccharomyces species; 96% of ORF overlaps the verified gene RPC53; diploid mutant displays a weak budding pattern phenotype in a systematic assay	0	0	0	0	0	0
YDL152W		Dubious open reading frame; unlikely to encode a functional protein, based on available experimental and comparative sequence data; partially overlaps the verified ORF SAS10/YDL153C, a component of the small ribosomal subunit processosome	0	nd	nd	nd	nd	nd
YDL153C	SAS10	Subunit of U3-containing Small Subunit (SSU) processome complex; involved in production of 18S rRNA and assembly of small ribosomal subunit; disrupts silencing when overproduced; mutant has increased aneuploidy tolerance; essential gene	0	nd	nd	nd	nd	nd
YDL154W	MSH5	Protein of the MutS family; forms a dimer with Msh4p that facilitates crossovers between homologs during meiosis; msh5-Y823H mutation confers tolerance to DNA alkylating agents; homologs present in C. elegans and humans	0	0	0	0	0	0
YDL155W	CLB3	B-type cyclin involved in cell cycle progression; activates Cdc28p to promote the G2/M transition; may be involved in DNA replication and spindle assembly; accumulates during S phase and G2, then targeted for ubiquitin-mediated degradation; relative distribution to the nucleus increases upon DNA replication stress; CLB3 has a paralog, CLB4, that arose from the whole genome duplication	0	0	0	0	0	0
YDL156W	CMR1	Nuclear protein with a role in protein quality control; localizes to the intranuclear quality control compartment (INQ) in response to proteasome inhibition or DNA replication stress; INQ likely sequesters proteins involved in DNA metabolism for degradation or re-folding; DNA-binding protein with preference for UV-damaged DNA; contains three WD domains (WD-40 repeat); human ortholog WDR76 also ex…	0	0	0	0	0	0
YDL157C		Putative protein of unknown function; the authentic, non-tagged protein is detected in highly purified mitochondria in high-throughput studies	mitochondrial	0	0	pet	0	0.25
YDL158C		Dubious open reading frame; unlikely to encode a functional protein, based on available experimental and comparative sequence data	0	nd	nd	0	nd	0
YDL159C-B		Putative protein of unknown function; identified by gene-trapping, microarray-based expression analysis, and genome-wide homology searching	0	nd	nd	nd	nd	nd
YDL159W	STE7	Signal transducing MAP kinase kinase; involved in pheromone response where it phosphorylates Fus3p; involved in the pseudohyphal/invasive growth pathway where it phosphorylates of Kss1p; phosphorylated by Ste11p; degraded by ubiquitin pathway	0	nd	0	0	0	0
YDL159W-A		Putative protein of unknown function; identified by sequence comparison with hemiascomycetous yeast species	0	nd	0	0	0	0
YDL160C	DHH1	Cytoplasmic DEAD-box helicase, stimulates mRNA decapping; coordinates distinct steps in mRNA function and decay, interacting with both decapping and deadenylase complexes; role in translational repression, mRNA decay, and possibly mRNA export; interacts and cooperates with Ngr1p to promote specific mRNA decay; ATP- and RNA-bound form promotes processing body (PB) assembly, while ATPase stimulatio…	0	0	pet	0	0	0.25
YDL160C-A	MHF2	Component of the heterotetrameric MHF histone-fold complex; in humans the MHF complex interacts with both DNA and Mph1p ortholog FANCM to stabilize and remodel blocked replication forks and repair damaged DNA; mhf2 srs2 double mutants are MMS hypersensitive; orthologous to human centromere constitutive-associated network (CCAN) subunit CENP-X, also known as MHF2	0	nd	0	0	0	0
YDL161W	ENT1	Epsin-like protein involved in endocytosis and actin patch assembly; functionally redundant with Ent2p; binds clathrin via a clathrin-binding domain motif at C-terminus; relocalizes from bud neck to cytoplasm upon DNA replication stress; ENT1 has a paralog, ENT2, that arose from the whole genome duplication	0	0	0	0	0	0
YDL162C		Dubious open reading frame; unlikely to encode a functional protein, based on available experimental and comparative sequence data; partially overlaps ENT1/YDL161W, a verified gene involved in endocytosis and actin cortical patch assembly	0	0	0	0	0	0
YDL163W		Dubious open reading frame; unlikely to encode a functional protein, based on available experimental and comparative sequence data; partially overlaps the verified gene CDC9/YDL164C encoding DNA ligase	0	nd	nd	nd	nd	nd
YDL164C	CDC9	DNA ligase I found in nucleus and mitochondria; essential enzyme that joins Okazaki fragments during DNA replication; also acts in ribonucleotide excision repair, base excision repair, and recombination; DNA ligase I mutants trigger ubiquitination of PCNA at K107, facilitating Rad59p-mediated bypass of unligated Okazaki fragments; human homolog LIG1 can complement yeast cdc9 temperature-sensitive…	mitochondrial	nd	nd	nd	nd	nd
YDL165W	CDC36	Component of the CCR4-NOT core complex, involved in mRNA decapping; this complex has multiple roles in regulating mRNA levels including regulation of transcription and destabilizing mRNAs through deadenylation; basal transcription factor	0	nd	nd	nd	nd	nd
YDL166C	FAP7	Essential NTPase required for small ribosome subunit synthesis; mediates processing of the 20S pre-rRNA at site D in the cytoplasm but associates only transiently with 43S preribosomes via Rps14p; complex with Rps14 is conserved between humans, yeast, and arches; may be the endonuclease for site D; depletion leads to accumulation of pre-40S ribosomes in 80S-like ribosomes; human TAF9 functionally…	0	nd	nd	nd	nd	nd
YDL167C	NRP1	Putative RNA binding protein of unknown function; localizes to stress granules induced by glucose deprivation; predicted to be involved in ribosome biogenesis	0	0	pet	0	pet	0.5
YDL168W	SFA1	Bifunctional alcohol dehydrogenase and formaldehyde dehydrogenase; formaldehyde dehydrogenase activity is glutathione-dependent; functions in formaldehyde detoxification and formation of long chain and complex alcohols, regulated by Hog1p-Sko1p; protein abundance increases in response to DNA replication stress	0	0	0	0	0	0
YDL169C	UGX2	Protein of unknown function; transcript accumulates in response to any combination of stress conditions	0	0	0	0	0	0
YDL170W	UGA3	Transcriptional activator for GABA-dependent induction of GABA genes; binds to DNA elements found in the promoters of target genes and increases their expression in the presence of GABA (gamma-aminobutyrate); zinc finger transcription factor of the Zn(2)-Cys(6) binuclear cluster domain type; localized to the nucleus; examples of GABA genes include UGA1, UGA2, and UGA4	0	0	0	0	0	0
YDL171C	GLT1	NAD(+)-dependent glutamate synthase (GOGAT); synthesizes glutamate from glutamine and alpha-ketoglutarate; with Gln1p, forms the secondary pathway for glutamate biosynthesis from ammonia; expression regulated by nitrogen source; assembles into filaments as cells approach stationary phase and under cytosolic acidification and starvation conditions	0	0	0	0	0	0
YDL172C		Dubious open reading frame; unlikely to encode a functional protein, based on available experimental and comparative sequence data	0	0	0	0	0	0
YDL173W	PAR32	Low complexity protein; mediates inhibition of Mep1p and Mep3p activity; hyperphosphorylated upon rapamycin treatment in a Tap42p-dependent manner; green fluorescent protein (GFP)-fusion protein localizes to the cytoplasm; phosphorylation and localization regulated by TORC1-effector kinase, Npr1p	0	0	0	0	0	0
YDL174C	DLD1	Major mitochondrial D-lactate dehydrogenase; oxidizes D-lactate to pyruvate, transcription is heme-dependent, repressed by glucose, and derepressed in ethanol or lactate; located in the mitochondrial inner membrane	mitochondrial	0	0	0	0	0
YDL175C	AIR2	RNA-binding subunit of the TRAMP nuclear RNA surveillance complex; involved in nuclear RNA processing and degradation; involved in TRAMP complex assembly as a bridge between Mtr4p and Trf4p; stimulates the poly(A) polymerase activity of Pap2p in vitro; has 5 zinc knuckle motifs; AIR2 has a paralog, AIR1, that arose from the whole genome duplication; Air2p and Air1p have nonredundant roles in regu…	0	0	0	0	0	0
YDL176W		Protein of unknown function; predicted by computational methods to be involved in fructose-1,6-bisphosphatase (Fbp1p) degradation; interacts with components of the GID complex; YDL176W is not an essential gene	0	0	0	0	0	0
YDL177C		Putative protein of unknown function; similar to the mouse IMPACT gene; YDL177C is not an essential gene	mitochondrial	0	0	0	0	0
YDL178W	DLD2	D-2-hydroxyglutarate dehydrogenase, and minor D-lactate dehydrogenase; mitochondrial matrix protein that oxidizes D-2-hydroxyglutarate (D-2HG), an oncometabolite, to alpha-ketoglutarate with a minor role in lactate catabolism; located in the mitochondrial matrix	mitochondrial	0	0	0	0	0
YDL179W	PCL9	Cyclin; forms a functional kinase complex with Pho85p cyclin-dependent kinase (Cdk), expressed in late M/early G1 phase, activated by Swi5p; PCL9 has a paralog, PCL2, that arose from the whole genome duplication	0	0	0	0	0	0
YDL180W		Putative protein of unknown function; green fluorescent protein (GFP)-fusion protein localizes to the vacuole	0	0	0	0	0	0
YDL181W	INH1	Protein that inhibits ATP hydrolysis by the F1F0-ATP synthase; inhibitory function is enhanced by stabilizing proteins Stf1p and Stf2p; has a calmodulin-binding motif and binds calmodulin in vitro; INH1 has a paralog, STF1, that arose from the whole genome duplication	mitochondrial	nd	pet	0	0	0.333333
YDL182W	LYS20	Homocitrate synthase isozyme and functions in DNA repair; catalyzes the condensation of acetyl-CoA and alpha-ketoglutarate to form homocitrate, which is the first step in the lysine biosynthesis pathway; LYS20 has a paralog, LYS21, that arose from the whole genome duplication	0	0	0	0	0	0
YDL183C		Protein that may form an active mitochondrial KHE system; mitochondrial inner-membrane protein; non-essential gene; KHE system stands for K+/H+ exchanger system	mitochondrial	0	0	0	0	0
YDL184C	RPL41A	Ribosomal 60S subunit protein L41A; comprises only 25 amino acids; rpl41a rpl41b double null mutant is viable; homologous to mammalian ribosomal protein L41, no bacterial homolog; RPL41A has a paralog, RPL41B, that arose from the whole genome duplication	0	0	0	0	0	0
YDL185C-A		Dubious open reading frame; unlikely to encode a functional protein, based on available experimental and comparative sequence data; partially overlaps the verified gene YDL185W; identified by homology with hemiascomycetous yeast species	0	nd	nd	nd	nd	nd
YDL185W	VMA1	Subunit A of the V1 peripheral membrane domain of V-ATPase; protein precursor undergoes self-catalyzed splicing to yield the extein Tfp1p and the intein Vde (PI-SceI), which is a site-specific endonuclease; the V1 peripheral membrane domain of the vacuolar H+-ATPase (V-ATPase) has eight subunits; involved in methionine restriction extension of chronological lifespan in an autophagy-dependent mann…	0	pet	pet	pet	pet	1
YDL186W		Putative protein of unknown function; YDL186W is not an essential gene	0	0	0	0	0	0
YDL187C		Dubious open reading frame; unlikely to encode a functional protein, based on available experimental and comparative sequence data	0	0	0	0	0	0
YDL188C	PPH22	Catalytic subunit of protein phosphatase 2A, PP2A; functionally redundant with Pph21p; C-terminally methylated; forms alternate complexes with several regulatory subunits; involved in signal transduction and regulation of mitosis; protein abundance increases in response to DNA replication stress; dephosphorylates Tel1p/Mec1p-phosphorylated Cdc13p to promote telomerase release from telomeres at G2…	0	0	0	0	0	0
YDL189W	RBS1	Protein involved in assembly of the RNA polymerase III (Pol III) complex; high copy suppressor of Pol III assembly mutation and psk1 psk2 mutations that confer temperature-sensitivity for galactose utilization; physically interacts with Pol III; proposed to bind single-stranded nucleic acids via its R3H domain	0	0	0	0	0	0
YDL190C	UFD2	Ubiquitin chain assembly factor (E4); cooperates with a ubiquitin-activating enzyme (E1), a ubiquitin-conjugating enzyme (E2), and a ubiquitin protein ligase (E3) to conjugate ubiquitin to substrates; also functions as an E3	0	0	0	0	0	0
YDL191W	RPL35A	Ribosomal 60S subunit protein L35A; homologous to mammalian ribosomal protein L35 and bacterial L29; RPL35A has a paralog, RPL35B, that arose from the whole genome duplication	0	0	0	0	0	0
YDL192W	ARF1	ADP-ribosylation factor; GTPase of the Ras superfamily involved in regulation of coated vesicle formation in intracellular trafficking within the Golgi; ARF1 has a paralog, ARF2, that arose from the whole genome duplication; arf1 arf2 double null mutation is complemented by human ARF1, ARF4, ARF5, or ARF6	0	0	0	pet	0	0.25
YDL193W	NUS1	Forms dehydrodolichyl diphosphate syntase complex with RER2 or SRT1; tet-repressible mutant shows accumulation of hypoglycosylated forms of CPY, suggesting that Nus1p may be involved in protein trafficking; mutations in human homolog NUS1 have been implicated in congenital scoliosis, neurological impairment, refractory epilepsy, hearing deficit, and visual impairment; human cis-prenyltransferase …	0	nd	nd	nd	nd	nd
YDL194W	SNF3	Plasma membrane low glucose sensor, regulates glucose transport; high affinity sensor that contains 12 predicted transmembrane segments and a long C-terminal tail required for induction of hexose transporters; also senses fructose and mannose; SNF3 has a paralog, RGT2, that arose from the whole genome duplication	0	0	0	0	0	0
YDL195W	SEC31	Component of the Sec13p-Sec31p complex of the COPII vesicle coat; COPII coat is required for vesicle formation in ER to Golgi transport; mutant has increased aneuploidy tolerance	0	nd	nd	nd	nd	nd
YDL196W		Dubious open reading frame; unlikely to encode a functional protein, based on available experimental and comparative sequence data; open reading frame is located in promoter region of essential gene SEC31	0	nd	nd	nd	nd	nd
YDL197C	ASF2	Anti-silencing protein; causes derepression of silent loci when overexpressed	0	0	0	0	0	0
YDL198C	GGC1	Mitochondrial GTP/GDP transporter; essential for mitochondrial genome maintenance; has a role in mitochondrial iron transport; member of the mitochondrial carrier family	mitochondrial	pet	pet	0	pet	0.75
YDL199C		Putative transporter; member of the sugar porter family	0	0	0	0	0	0
YDL200C	MGT1	DNA repair methyltransferase (6-O-methylguanine-DNA methylase); involved in protection against DNA alkylation damage	0	0	0	0	0	0
YDL201W	TRM8	Catalytic subunit of a tRNA methyltransferase complex; Trm8p and Trm82p comprise an enzyme that catalyzes a methyl-transfer from S-adenosyl-l-methionine to the N(7) atom of guanine at position 46 in tRNA; Trm8 lacks catalytic activity if not bound to Trm82p	0	0	0	0	0	0
YDL202W	MRPL11	Mitochondrial ribosomal protein of the large subunit; localizes to vacuole in response to H2O2	mitochondrial	pet	pet	0	pet	0.75
YDL203C	ACK1	Protein that functions in the cell wall integrity pathway; functions upstream of Pkc1p; GFP-fusion protein expression is induced in response to the DNA-damaging agent MMS; non-tagged Ack1p is detected in purified mitochondria	0	0	0	0	0	0
YDL204W	RTN2	Reticulon protein; involved in nuclear pore assembly and maintenance of tubular ER morphology; promotes membrane curvature; regulates the ER asymmetry-induced inheritance block during ER stress; role in ER-derived peroxisomal biogenesis; interacts with Sec6p, Yip3p, and Sbh1p; less abundant than RTN1; member of RTNLA (reticulon-like A) subfamily; protein increases in abundance and relocalizes to …	0	0	0	0	0	0
YDL205C	HEM3	Porphobilinogen deaminase; catalyzes the conversion of 4-porphobilinogen to hydroxymethylbilane, the third step in heme biosynthesis; localizes to the cytoplasm and nucleus; expression is regulated by Hap2p-Hap3p, but not by levels of heme; human homolog HMBS can complement yeast mutant and allow growth of haploid null after sporulation of a heterozygous diploid	0	nd	nd	nd	nd	nd
YDL206W		Putative protein of unknown function; YDL206W is not an essential protein	0	0	0	0	pet	0.25
YDL207W	GLE1	Cytoplasmic nucleoporin required for polyadenylated mRNA export; contains a nuclear export signal; when bound to inositol hexakisphosphate (IP6), functions as an activator for the Dbp5p ATPase activity at the nuclear pore complex during mRNA export; mediates translation initiation; required for efficient translation termination	0	nd	nd	nd	nd	nd
YDL208W	NHP2	Protein related to mammalian high mobility group (HMG) proteins; nuclear protein; essential for function of H/ACA-type snoRNPs, which are involved in 18S rRNA processing	0	nd	nd	nd	nd	nd
YDL209C	CWC2	Member of the NineTeen Complex (NTC); this complex contains Prp19p and stabilizes U6 snRNA in catalytic forms of the spliceosome containing U2, U5, and U6 snRNAs; binds directly to U6 snRNA; similar to S. pombe Cwf2	0	nd	nd	nd	nd	nd
YDL210W	UGA4	GABA (gamma-aminobutyrate) permease; serves as a GABA transport protein involved in the utilization of GABA as a nitrogen source; catalyzes the transport of putrescine and delta-aminolevulinic acid (ALA); localized to the vacuolar membrane	0	0	0	0	0	0
YDL211C		Protein of unknown function; green fluorescent protein (GFP)-fusion protein localizes to the vacuole; YDL211C has a paralog, TDA7, that arose from the whole genome duplication	0	0	0	0	0	0
YDL212W	SHR3	Endoplasmic reticulum packaging chaperone; required for incorporation of amino acid permeases into COPII coated vesicles for transport to the cell surface	0	nd	nd	nd	nd	nd
YDL213C	NOP6	rRNA-binding protein required for 40S ribosomal subunit biogenesis; contains an RNA recognition motif (RRM); hydrophilin essential to overcome the stress of the desiccation-rehydration process; NOP6 may be a fungal-specific gene as no homologs have been yet identified in higher eukaryotes	0	0	0	0	0	0
YDL214C	PRR2	Serine/threonine protein kinase; inhibits pheromone induced signalling downstream of MAPK, possibly at the level of the Ste12p transcription factor; mutant has increased aneuploidy tolerance; PRR2 has a paralog, NPR1, that arose from the whole genome duplication	0	0	0	0	0	0
YDL215C	GDH2	NAD(+)-dependent glutamate dehydrogenase; degrades glutamate to ammonia and alpha-ketoglutarate; expression sensitive to nitrogen catabolite repression and intracellular ammonia levels; genetically interacts with GDH3 by suppressing stress-induced apoptosis	0	0	0	0	0	0
YDL216C	RRI1	Catalytic subunit of the COP9 signalosome (CSN) complex; acts as an isopeptidase in cleaving the ubiquitin-like protein Nedd8 from SCF ubiquitin ligases; metalloendopeptidase involved in the adaptation to pheromone signaling; involved in modulation of genes controlling amino acid and lipid metabolism, and ergosterol biosynthesis	0	0	0	0	0	0
YDL217C	TIM22	Essential core component of the mitochondrial TIM22 complex; involved in insertion of polytopic proteins into the inner membrane; forms the channel through which proteins are imported	mitochondrial	nd	nd	nd	nd	nd
YDL218W		Putative protein of unknown function; YDL218W transcription is regulated by Azf1p and induced by starvation and aerobic conditions; expression also induced in cells treated with the mycotoxin patulin	0	0	0	0	0	0
YDL219W	DTD1	D-Tyr-tRNA(Tyr) deacylase; functions in protein translation, may affect nonsense suppression via alteration of the protein synthesis machinery; ubiquitous among eukaryotes	mitochondrial	0	0	0	0	0
YDL220C	CDC13	Single stranded DNA-binding protein found at TG1-3 telomere G-tails; key roles in regulation of telomerase, telomere end protection, conventional telomere replication; regulates telomere replication through recruitment of specific sub-complexes, essential function is telomere capping; forms homodimer via N-terminus; disruption of dimerization leads to short telomeres; autophagy and proteasome are…	0	nd	nd	nd	nd	nd
YDL221W		Dubious open reading frame; unlikely to encode a functional protein, based on available experimental and comparative sequence data; partially overlaps the 3' end of essential gene CDC13	0	nd	nd	nd	nd	nd
YDL222C	FMP45	Integral membrane protein localized to mitochondria; required for sporulation and maintaining sphingolipid content; similar to SUR7; FMP45 has a paralog, YNL194C, that arose from the whole genome duplication	0	0	0	0	0	0
YDL223C	HBT1	Shmoo tip protein, substrate of Hub1p ubiquitin-like protein; mutants are defective for mating projection formation, thereby implicating Hbt1p in polarized cell morphogenesis; HBT1 has a paralog, YNL195C, that arose from the whole genome duplication	0	0	0	0	0	0
YDL224C	WHI4	Putative RNA binding protein; regulates the cell size requirement for passage through Start and commitment to cell division; WHI4 has a paralog, WHI3, that arose from the whole genome duplication	0	0	0	0	0	0
YDL225W	SHS1	Component of the septin ring that is required for cytokinesis; present at the ends of rod-like septin hetero-oligomers; C-terminal extension is important for recruitment of Bni5p to the mother-bud neck, which in turn is required for Myo1p recruitment and cytokinesis; undergoes sumoylation and phosphorylation during mitosis; protein abundance increases in response to DNA replication stress	0	0	0	0	0	0
YDL226C	GCS1	ADP-ribosylation factor GTPase activating protein (ARF GAP); involved in ER-Golgi transport; required for prospore membrane formation; regulates phospholipase Spo14p; shares functional similarity with Glo3p; GCS1 has a paralog, SPS18, that arose from the whole genome duplication	0	0	0	0	0	0
YDL227C	HO	Site-specific endonuclease; required for gene conversion at the MAT locus (homothallic switching) through the generation of a ds DNA break; expression restricted to mother cells in late G1 as controlled by Swi4p-Swi6p, Swi5p, and Ash1p	0	0	0	0	0	0
YDL228C		Dubious open reading frame; unlikely to encode a functional protein, based on available experimental and comparative sequence data; almost completely overlaps the verified gene SSB1	0	nd	nd	nd	nd	nd
YDL229W	SSB1	Cytoplasmic ATPase that is a ribosome-associated molecular chaperone; functions with J-protein partner Zuo1p; may be involved in folding of newly-made polypeptide chains; member of the HSP70 family; interacts with phosphatase subunit Reg1p; SSB1 has a paralog, SSB2, that arose from the whole genome duplication	0	0	0	0	0	0
YDL230W	PTP1	Phosphotyrosine-specific protein phosphatase; dephosphorylates a broad range of substrates in vivo, including Fpr3p; localized to the cytoplasm and the mitochondria; proposed to be a negative regulator of filamentation	0	0	0	0	0	0
YDL231C	BRE4	Zinc finger protein containing five transmembrane domains; null mutant exhibits strongly fragmented vacuoles and sensitivity to brefeldin A, a drug which is known to affect intracellular transport	0	0	0	0	0	0
YDL232W	OST4	Subunit of the oligosaccharyltransferase complex of the ER lumen; complex catalyzes protein asparagine-linked glycosylation; type I membrane protein required for incorporation of Ost3p or Ost6p into the OST complex	0	0	0	0	0	0
YDL233W	MFG1	Regulator of filamentous growth; interacts with FLO11 promoter and regulates FLO11 expression; binds to transcription factors Flo8p and Mss11p; green fluorescent protein (GFP)-fusion protein localizes to the nucleus; YDL233W is not an essential gene	0	0	0	0	0	0
YDL234C	GYP7	GTPase-activating protein for yeast Rab family members; members include Ypt7p (most effective), Ypt1p, Ypt31p, and Ypt32p (in vitro); involved in vesicle mediated protein trafficking; contains a PH-like domain	0	0	0	0	0	0
YDL235C	YPD1	Osmotic stress-responsive phosphorelay intermediate sensor protein; phosphorylated by the plasma membrane sensor Sln1p in response to osmotic stress and then in turn phosphorylates the response regulators Ssk1p in the cytosol and Skn7p in the nucleus	0	nd	nd	nd	nd	nd
YDL236W	PHO13	Conserved phosphatase acting as a metabolite repair enzyme; shows specific dephosphorylating activity on two side-products of central carbohydrate metabolism, 2-phosphoglycolate and 4-phosphoerythronate; alkaline phosphatase specific for p-nitrophenyl phosphate; also has protein phosphatase activity; human ortholog PGP shows similar substrate specificity, deletion causes similar metabolite accumu…	0	0	0	0	0	0
YDL237W	AIM6	Protein of unknown function; required for respiratory growth; YDL237W is not an essential gene	0	0	0	0	0	0
YDL238C	GUD1	Guanine deaminase; a catabolic enzyme of the guanine salvage pathway producing xanthine and ammonia from guanine; activity is low in exponentially-growing cultures but expression is increased in post-diauxic and stationary-phase cultures	0	0	0	0	0	0
YDL239C	ADY3	Protein required for spore wall formation; subunit of leading edge protein (LEP) complex (Ssp1-Ady3-Don1-Irc10) that forms ring-like structure at leading edge of prospore membrane during meiosis II; mediates assembly of LEP complex, formation of ring-like structure via interaction with spindle pole body components, and prospore membrane maturation; potentially phosphorylated by Cdc28p; ADY3 has a…	0	0	0	0	0	0
YDL240C-A		Dubious open reading frame; unlikely to encode a functional protein, based on available experimental and comparative sequence data; identified by sequence comparison with hemiascomycetous yeast species	0	nd	nd	nd	nd	nd
YDL240W	LRG1	GTPase-activating protein (GAP); contains Rho1p-specific GAP activity, interacting with activated forms of Rho1p; functions along with Sac7p as a negative regulator of the Pkc1p-mediated cell wall integrity signaling pathway; negative regulator of cell wall 1,3-beta-glucan biosynthesis; required for efficient cell fusion; contains a RhoGAP domain and three Lin-11-Isl1-Mec-3 (LIM) domains	0	0	0	0	0	0
YDL241W		Putative protein of unknown function; SWAT-GFP and mCherry fusion proteins localize to the endoplasmic reticulum; YDL241W is not an essential gene	0	0	0	0	0	0
YDL242W		Putative protein of unknown function; conserved across S. cerevisiae strains	0	0	0	0	0	0
YDL243C	AAD4	Putative aryl-alcohol dehydrogenase; involved in oxidative stress response; similar to P. chrysosporium aryl-alcohol dehydrogenase; expression induced in cells treated with the mycotoxin patulin; members of the AAD gene family comprise three pairs (AAD3 + AAD15, AAD6/AAD16 + AAD4, AAD10 + AAD14) whose two genes are more related to one another than to other members of the family	0	0	0	0	0	0
YDL244W	THI13	Protein involved in synthesis of the thiamine precursor HMP; member of a subtelomeric gene family including THI5, THI11, THI12, and THI13; hydroxymethylpyrimidine is also known as HMP	0	nd	nd	nd	nd	nd
YDL245C	HXT15	Putative transmembrane polyol transporter; supports growth on and uptake of mannitol, sorbitol and xylitol with moderate affinity when overexpressed in a strain deleted for hexose family members; minor hexose transport activity when overexpressed in a similar strain; similarity to hexose transporters; expression is induced by low levels of glucose and repressed by high levels of glucose	0	nd	nd	nd	nd	nd
YDL246C	SOR2	Sorbitol dehydrogenase; protein sequence is 99% identical to the Sor1p sorbitol dehydrogenase	0	nd	nd	nd	nd	nd
YDL247W	MPH2	Alpha-glucoside permease; transports maltose, maltotriose, alpha-methylglucoside, and turanose; almost identical to Mph3p; encoded in a subtelomeric position in a region likely to have undergone duplication	0	nd	nd	nd	nd	nd
YDL247W-A		Dubious open reading frame; unlikely to encode a functional protein, based on available experimental and comparative sequence data; identified by sequence comparison with hemiascomycetous yeast species	0	nd	nd	nd	nd	nd
YDL248W	COS7	Endosomal protein involved in turnover of plasma membrane proteins; member of the DUP380 subfamily of conserved, often subtelomeric COS genes; required for the multivesicular vesicle body sorting pathway that internalizes plasma membrane proteins for degradation; Cos proteins provide ubiquitin in trans for nonubiquitinated cargo proteins; the authentic, non-tagged protein is detected in highly pu…	0	nd	nd	nd	nd	nd
YDR001C	NTH1	Neutral trehalase, degrades trehalose; required for thermotolerance and may mediate resistance to other cellular stresses; phosphorylated and activated by Cdc28p at the G1/S phase transition to coordinately regulate carbohydrate metabolism and the cell cycle; inhibited by Dcs1p; NTH1 has a paralog, NTH2, that arose from the whole genome duplication	0	0	0	0	0	0
YDR002W	YRB1	Ran GTPase binding protein; involved in nuclear protein import and RNA export, ubiquitin-mediated protein degradation during the cell cycle; shuttles between the nucleus and cytoplasm; is essential; homolog of human RanBP1	0	nd	nd	nd	nd	nd
YDR003W	RCR2	Vacuolar protein; presumably functions within the endosomal-vacuolar trafficking pathway, affecting events that determine whether plasma membrane proteins are degraded or routed to the plasma membrane; RCR2 has a paralog, RCR1, that arose from the whole genome duplication	0	0	0	0	0	0
YDR003W-A		Putative protein of unknown function; identified by expression profiling and mass spectrometry	0	nd	0	0	0	0
YDR004W	RAD57	Protein that stimulates strand exchange; stimulates strand exchange by stabilizing the binding of Rad51p to single-stranded DNA; involved in the recombinational repair of double-strand breaks in DNA during vegetative growth and meiosis; forms heterodimer with Rad55p	0	0	0	0	0	0
YDR005C	MAF1	Highly conserved negative regulator of RNA polymerase III; involved in tRNA processing and stability; inhibits tRNA degradation via rapid tRNA decay (RTD) pathway; binds N-terminal domain of Rpc160p subunit of Pol III to prevent closed-complex formation; regulated by phosphorylation mediated by TORC1, protein kinase A, Sch9p, casein kinase 2; localizes to cytoplasm during vegetative growth and tr…	0	0	0	0	0	0
YDR006C	SOK1	Protein of unknown function; overexpression suppresses the growth defect of mutants lacking protein kinase A activity; involved in cAMP-mediated signaling; localized to the nucleus; similar to the mouse testis-specific protein PBS13	0	0	pet	0	0	0.25
YDR007W	TRP1	Phosphoribosylanthranilate isomerase; catalyzes the third step in tryptophan biosynthesis; in 2004, the sequence of TRP1 from strain S228C was updated by changing the previously annotated internal STOP (TAA) to serine (TCA); enhances vegetative growth at low and high temperatures when used as an auxotrophic marker in strains such as W303	0	0	0	0	0	0
YDR008C		Dubious open reading frame; unlikely to encode a functional protein, based on available experimental and comparative sequence data; partially overlaps TRP1/YDR007W on opposite strand	0	0	0	0	0	0
YDR009W	GAL3	Transcriptional regulator; involved in activation of the GAL genes in response to galactose; forms a complex with Gal80p to relieve Gal80p inhibition of Gal4p; binds galactose and ATP but does not have galactokinase activity; GAL3 has a paralog, GAL1, that arose from the whole genome duplication	0	0	0	0	0	0
YDR010C		Putative protein of unknown function; conserved across S. cerevisiae strains	0	0	0	pet	0	0.25
YDR011W	SNQ2	Plasma membrane ATP-binding cassette (ABC) transporter; multidrug transporter involved in multidrug resistance and resistance to singlet oxygen species	0	0	0	0	0	0
YDR012W	RPL4B	Ribosomal 60S subunit protein L4B; homologous to mammalian ribosomal protein L4 and bacterial L4; RPL4B has a paralog, RPL4A, that arose from the whole genome duplication	0	nd	nd	nd	nd	nd
YDR013W	PSF1	Subunit of the GINS complex (Sld5p, Psf1p, Psf2p, Psf3p); complex is localized to DNA replication origins and implicated in assembly of the DNA replication machinery	0	nd	nd	nd	nd	nd
YDR014W	RAD61	Subunit of a complex that inhibits sister chromatid cohesion; also negatively regulates chromosome condensation; inhibited by Eco1p-acetylated cohesin subunits Smc3p and Mcd1p; binds Smc3p ATPase head of cohesin; related to the human Wapl protein that controls the association of cohesin with chromatin	0	0	0	0	0	0
YDR014W-A	HED1	Meiosis-specific protein; down-regulates Rad51p-mediated mitotic recombination when the meiotic recombination machinery is impaired; promotes synapsis and required for the normal morphogenesis of synaptonemal complex; prevents the recruitment of Rad54p to site-specific DNA double-strand breaks in vivo; early meiotic gene, transcribed specifically during meiotic prophase	0	nd	nd	nd	nd	nd
YDR015C		Dubious open reading frame; unlikely to encode a functional protein, based on available experimental and comparative sequence data; overlaps the verified gene HED1/YDR014W-A	0	0	0	0	0	0
YDR016C	DAD1	Essential subunit of the Dam1 complex (aka DASH complex); complex couples kinetochores to the force produced by MT depolymerization thereby aiding in chromosome segregation; is transferred to the kinetochore prior to mitosis	0	nd	nd	nd	nd	nd
YDR017C	KCS1	Inositol hexakisphosphate and inositol heptakisphosphate kinase; generation of high energy inositol pyrophosphates by Kcs1p is required for many processes such as vacuolar biogenesis, stress response, RNA polymerase I-mediated rRNA transcription and telomere maintenance; inositol hexakisphosphate is also known as IP6; inositol heptakisphosphate is also known as IP7	0	0	0	0	0	0
YDR018C		Probable membrane protein with three predicted transmembrane domains; similar to C. elegans F55A11.5 and maize 1-acyl-glycerol-3-phosphate acyltransferase; YDR018C has a paralog, CST26, that arose from the whole genome duplication	0	0	0	0	0	0
YDR019C	GCV1	T subunit of the mitochondrial glycine decarboxylase complex; glycine decarboxylase is required for the catabolism of glycine to 5,10-methylene-THF; expression is regulated by levels of levels of 5,10-methylene-THF in the cytoplasm	mitochondrial	0	0	0	0	0
YDR020C	DAS2	Putative protein of unknown function; non-essential gene identified in a screen for mutants with increased levels of rDNA transcription; weak similarity with uridine kinases and with phosphoribokinases	0	0	0	0	0	0
YDR021W	FAL1	Nucleolar protein required for maturation of 18S rRNA; member of the eIF4A subfamily of DEAD-box ATP-dependent RNA helicases; 18S rRNA biogenesis defect of the null mutant is functionally complemented by human EIF4A3	0	nd	nd	nd	nd	nd
YDR022C	ATG31	Autophagy-specific protein required for autophagosome formation; forms a complex with Atg17p and Atg29p that localizes other proteins to the pre-autophagosomal structure; constitutively phosphorylated, and phosphorylation of residue S174 is required for function; high-copy suppressor of CIK1 deletion	0	0	0	0	0	0
YDR023W	SES1	Cytosolic seryl-tRNA synthetase; class II aminoacyl-tRNA synthetase that aminoacylates tRNA(Ser), displays tRNA-dependent amino acid recognition which enhances discrimination of the serine substrate, interacts with peroxin Pex21p	0	nd	nd	nd	nd	nd
YDR024W	FYV1	Dubious open reading frame; unlikely to encode a functional protein, based on available experimental and comparative sequence data; not conserved in closely related Saccharomyces species; mutation decreases survival upon exposure to K1 killer toxin	0	0	0	0	0	0
YDR025W	RPS11A	Protein component of the small (40S) ribosomal subunit; homologous to mammalian ribosomal protein S11 and bacterial S17; N-terminally propionylated in vivo; RPS11A has a paralog, RPS11B, that arose from the whole genome duplication	0	0	0	pet	0	0.25
YDR026C	NSI1	RNA polymerase I termination factor; binds to rDNA terminator element, required for efficient Pol I termination; required for rDNA silencing at NTS1; facilities association of Sir2p with NTS1, contributes to rDNA stability and cell longevity; interacts physically with Fob1p and RENT subunits, Sir2p and Net1p; may interact with ribosomes, based on co-purification experiments; Myb-like DNA-binding …	0	0	0	0	0	0
YDR027C	VPS54	Component of the GARP (Golgi-associated retrograde protein) complex; GARP is required for the recycling of proteins from endosomes to the late Golgi, and for mitosis after DNA damage induced checkpoint arrest; potentially phosphorylated by Cdc28p; members of the GARP complex are Vps51p-Vps52p-Vps53p-Vps54p	0	pet	0	0	0	0.25
YDR028C	REG1	Regulatory subunit of type 1 protein phosphatase Glc7p; involved in negative regulation of glucose-repressible genes; involved in regulation of the nucleocytoplasmic shuttling of Hxk2p; REG1 has a paralog, REG2, that arose from the whole genome duplication	0	0	0	0	0	0
YDR029W		Putative protein of unknown function; conserved among S. cerevisiae strains; YDR029W is not an essential gene	0	0	0	0	0	0
YDR030C	RAD28	Protein involved in DNA repair; related to the human CSA protein that is involved in transcription-coupled repair nucleotide excision repair	0	0	0	0	0	0
YDR031W	MIX14	Mitochondrial intermembrane space protein of unknown function; required for normal oxygen consumption; contains twin cysteine-x9-cysteine motifs; protein abundance increases in response to DNA replication stress	mitochondrial	0	0	0	0	0
YDR032C	PST2	Protein with similarity to a family of flavodoxin-like proteins; induced by oxidative stress in a Yap1p dependent manner; the authentic, non-tagged protein is detected in highly purified mitochondria in high-throughput studies; protein abundance increases in response to DNA replication stress; PST2 has a paralog, RFS1, that arose from the whole genome duplication	0	0	0	0	0	0
YDR033W	MRH1	Protein that localizes primarily to the plasma membrane; also found at the nuclear envelope; long-lived protein that is asymmetrically retained in the plasma membrane of mother cells; the authentic, non-tagged protein is detected in mitochondria in a phosphorylated state; null mutation confers sensitivity to acetic acid	0	0	0	0	0	0
YDR034C	LYS14	Transcriptional activator involved in regulating lysine biosynthesis; involved in the regulation of genes of the lysine biosynthesis pathway; requires 2-aminoadipate semialdehyde as co-inducer	0	0	0	0	0	0
YDR034C-A		Putative protein of unknown function; contained within the solo Ty1 LTR element YDRWdelta7	0	nd	nd	nd	nd	nd
YDR034W-B		Predicted tail-anchored plasma membrane protein; contains conserved CYSTM module; related proteins in other organisms may be involved in response to stress; N- and C-terminal fusion proteins localize to the cell periphery; YDR034W-B has a paralog, YBR056W-A, that arose from the whole genome duplication	0	nd	0	0	0	0
YDR035W	ARO3	3-deoxy-D-arabino-heptulosonate-7-phosphate (DAHP) synthase; catalyzes the first step in aromatic amino acid biosynthesis and is feedback-inhibited by phenylalanine or high concentration of tyrosine or tryptophan	0	0	0	0	0	0
YDR036C	EHD3	3-hydroxyisobutyryl-CoA hydrolase; member of a family of enoyl-CoA hydratase/isomerases; non-tagged protein is detected in highly purified mitochondria in high-throughput studies; phosphorylated; mutation affects fluid-phase endocytosis	mitochondrial	0	0	0	0	0
YDR037W	KRS1	Lysyl-tRNA synthetase	0	nd	nd	nd	nd	nd
YDR038C	ENA5	Protein with similarity to P-type ATPase sodium pumps; member of the Na+ efflux ATPase family	0	nd	nd	nd	nd	nd
YDR039C	ENA2	P-type ATPase sodium pump; involved in Na+ efflux to allow salt tolerance; likely not involved in Li+ efflux	0	nd	nd	nd	nd	nd
YDR040C	ENA1	P-type ATPase sodium pump; involved in Na+ and Li+ efflux to allow salt tolerance	0	nd	nd	nd	nd	nd
YDR041W	RSM10	Mitochondrial ribosomal protein of the small subunit; has similarity to E. coli S10 ribosomal protein; essential for viability, unlike most other mitoribosomal proteins	mitochondrial	nd	nd	nd	nd	nd
YDR042C		Putative protein of unknown function; expression is increased in ssu72-ts69 mutant	0	0	pet	0	pet	0.5
YDR043C	NRG1	Transcriptional repressor; recruits the Cyc8p-Tup1p complex to promoters; mediates glucose repression and negatively regulates a variety of processes including filamentous growth and alkaline pH response; activated in stochastic pulses of nuclear localization in response to low glucose	0	0	0	0	0	0
YDR044W	HEM13	Coproporphyrinogen III oxidase; oxygen-requiring enzyme that catalyzes sixth step in heme biosynthetic pathway; transcription is repressed by oxygen and heme (via Rox1p and Hap1p); human homolog CPOX can complement yeast mutant and allow growth of haploid null after sporulation of a heterozygous diploid	0	nd	nd	nd	nd	nd
YDR045C	RPC11	RNA polymerase III subunit C11; mediates pol III RNA cleavage activity and is important for termination of transcription; homologous to TFIIS	0	nd	nd	nd	nd	nd
YDR046C	BAP3	Amino acid permease; involved in uptake of cysteine, leucine, isoleucine and valine; BAP3 has a paralog, BAP2, that arose from the whole genome duplication	0	0	0	0	0	0
YDR047W	HEM12	Uroporphyrinogen decarboxylase; catalyzes the fifth step in the heme biosynthetic pathway; localizes to both the cytoplasm and nucleus; a hem12 mutant has phenotypes similar to patients with porphyria cutanea tarda	0	nd	nd	nd	nd	nd
YDR048C		Dubious open reading frame; unlikely to encode a functional protein, based on available experimental and comparative sequence data; partially overlaps ORF VMS1/YDR049W	0	0	0	0	0	0
YDR049W	VMS1	Component of a Cdc48p-complex involved in protein quality control; exhibits cytosolic and ER-membrane localization, with Cdc48p, during normal growth, and contributes to ER-associated degradation (ERAD) of specific substrates at a step after their ubiquitination; forms a mitochondrially-associated complex with Cdc48p and Npl4p under oxidative stress that is required for ubiquitin-mediated mitocho…	mitochondrial	0	0	0	0	0
YDR050C	TPI1	Triose phosphate isomerase, abundant glycolytic enzyme; mRNA half-life is regulated by iron availability; transcription is controlled by activators Reb1p, Gcr1p, and Rap1p through binding sites in the 5' non-coding region; inhibition of Tpi1p activity by PEP (phosphoenolpyruvate) stimulates redox metabolism in respiring cells; E104D mutation in human homolog TPI1 causes a rare autosomal disease; …	mitochondrial	nd	0	nd	0	0
YDR051C	DET1	Acid phosphatase; involved in the non-vesicular transport of sterols in both directions between the endoplasmic reticulum and plasma membrane; deletion confers sensitivity to nickel	0	0	0	0	0	0
YDR052C	DBF4	Regulatory subunit of Cdc7p-Dbf4p kinase complex; required for Cdc7p kinase activity and initiation of DNA replication; phosphorylates the Mcm2-7 family of proteins; cell cycle regulated; relative distribution to the nucleus increases upon DNA replication stress; co-expression of human CDC7 and DBF4 complements single cdc7 or dbf4 null mutations or the cdc7 dbf4 double null mutation	0	nd	nd	nd	nd	nd
YDR053W		Putative protein of unknown function; open reading frame overlaps 5' end of essential DBF4 gene encoding the regulatory subunit of the Cdc7p-Dbf4p kinase complex	0	nd	nd	nd	nd	nd
YDR054C	CDC34	Ubiquitin-conjugating enzyme (E2); catalytic subunit of SCF ubiquitin-protein ligase complex (together with Skp1p, Rbx1p, Cdc53p, and an F-box protein) that regulates cell cycle progression by targeting key substrates for degradation; protein abundance increases in response to DNA replication stress; human CDC34 functionally complements the thermosensitivity of the cdc34-2 mutant	0	nd	nd	nd	nd	nd
YDR055W	PST1	Cell wall protein that contains a putative GPI-attachment site; secreted by regenerating protoplasts; up-regulated by activation of the cell integrity pathway, as mediated by Rlm1p; upregulated by cell wall damage via disruption of FKS1; PST1 has a paralog, ECM33, that arose from the whole genome duplication	0	0	0	0	0	0
YDR056C	EMC10	Putative protein of unknown function; subunit of evolutionarily conserved EMC (Endoplasmic Reticulum Membrane Complex) implicated in ERAD (ER-associated degradation) and proper assembly of multi-pass transmembrane (TM) proteins; EMC acts in yeast as an ER-mitochondria tether that interacts with outer membrane protein Tom5p of TOM (Translocase of the Mitochondrial Outer Membrane) complex; YDR056C …	0	0	0	0	0	0
YDR057W	YOS9	ER quality-control lectin; integral subunit of the HRD ligase; participates in efficient ER retention of misfolded proteins by recognizing them and delivering them to Hrd1p; binds to glycans with terminal alpha-1,6 linked mannose on misfolded N-glycosylated proteins and participates in targeting proteins to ERAD; member of the OS-9 protein family	0	0	0	0	0	0
YDR058C	TGL2	Triacylglycerol lipase that is localized to the mitochondria; has lipolytic activity towards triacylglycerols and diacylglycerols when expressed in E. coli	mitochondrial	0	0	0	0	0
YDR059C	UBC5	Ubiquitin-conjugating enzyme; mediates selective degradation of short-lived, abnormal, or excess proteins, including histone H3; central component of the cellular stress response; expression is heat inducible; protein abundance increases in response to DNA replication stress; UBC5 has a paralog, UBC4, that arose from the whole genome duplication	0	0	0	0	0	0
YDR060W	MAK21	Constituent of 66S pre-ribosomal particles; required for large (60S) ribosomal subunit biogenesis; acts as part of a Mak21p-Noc2p-Rrp5p module that associates with nascent pre-rRNA during transcription and has a role in bigenesis of the large ribosomal subunit; involved in nuclear export of pre-ribosomes; required for maintenance of dsRNA virus; homolog of human CAATT-binding protein	0	nd	nd	nd	nd	nd
YDR061W		Protein with similarity to ABC transporter family members; lacks predicted membrane-spanning regions; transcriptionally activated by Yrm1p along with genes involved in multidrug resistance	mitochondrial	0	0	0	0	0
YDR062W	LCB2	Component of serine palmitoyltransferase; responsible along with Lcb1p for the first committed step in sphingolipid synthesis, which is the condensation of serine with palmitoyl-CoA to form 3-ketosphinganine	0	nd	nd	nd	nd	nd
YDR063W	AIM7	Protein that interacts with Arp2/3 complex; interacts with Arp2/3 complex to stimulate actin filament debranching and inhibit actin nucleation; has similarity to Cof1p and also to human glia maturation factor (GMF); null mutant displays elevated mitochondrial genome loss	0	0	0	0	0	0
YDR064W	RPS13	Protein component of the small (40S) ribosomal subunit; homologous to mammalian ribosomal protein S13 and bacterial S15	0	nd	nd	nd	nd	nd
YDR065W	RRG1	Protein of unknown function; required for efficient 5' processing of mitochondrial tRNAs, for respiratory growth and mitochondrial genome maintenance; required for vacuolar acidification; localizes to the matrix side of the inner mitochondrial membrane	mitochondrial	pet	pet	pet	pet	1
YDR066C	RTR2	Protein of unknown function; exhibits genetic interactions with Rtr1p; green fluorescent protein (GFP)-fusion protein localizes to the cytoplasm; YDR066C is not an essential gene; relocalizes from nucleus to cytoplasmic foci upon DNA replication stress; RTR2 has a paralog, RTR1, that arose from the whole genome duplication	0	0	0	0	0	0
YDR067C	OCA6	Cytoplasmic protein required for replication of Brome mosaic virus; S. cerevisiae is a model system for studying positive-strand RNA virus replication; null mutation confers sensitivity to tunicamycin and DTT	0	0	0	0	0	0
YDR068W	DOS2	Protein of unknown function; green fluorescent protein (GFP)-fusion protein localizes to the cytoplasm	0	0	0	0	0	0
YDR069C	DOA4	Ubiquitin hydrolase; deubiquitinates intralumenal vesicle (ILVs) cargo proteins; required for recycling ubiquitin from proteasome-bound ubiquitinated intermediates, acts at the late endosome/prevacuolar compartment to recover ubiquitin from ubiquitinated membrane proteins destined for the vacuole; DOA4 has a paralog, UBP5, that arose from the whole genome duplication	0	pet	0	0	0	0.25
YDR070C	FMP16	Protein of unknown function; may be involved in responding to conditions of stress; the authentic, non-tagged protein is detected in highly purified mitochondria in high-throughput studies; protein abundance increases in response to DNA replication stress	mitochondrial	0	0	0	0	0
YDR071C	PAA1	Polyamine acetyltransferase; acetylates polyamines (e.g. putrescine, spermidine, spermine) and also aralkylamines (e.g. tryptamine, phenylethylamine); may be involved in transcription and/or DNA replication	0	0	0	0	0	0
YDR072C	IPT1	Inositolphosphotransferase; involved in synthesis of mannose-(inositol-P)2-ceramide (M(IP)2C), the most abundant sphingolipid; can mutate to resistance to the antifungals syringomycin E and DmAMP1 and to K. lactis zymocin	0	0	0	0	0	0
YDR073W	SNF11	Subunit of the SWI/SNF chromatin remodeling complex; involved in transcriptional regulation; interacts with a highly conserved 40-residue sequence of Snf2p; relocates to the cytosol under hypoxic conditions	0	0	0	0	0	0
YDR074W	TPS2	Phosphatase subunit of the trehalose-6-P synthase/phosphatase complex; involved in synthesis of the storage carbohydrate trehalose; expression is induced by stress conditions and repressed by the Ras-cAMP pathway; protein abundance increases in response to DNA replication stress	0	0	0	0	0	0
YDR075W	PPH3	Catalytic subunit of protein phosphatase PP4 complex; Pph3p and Psy2p form active complex, Psy4p may provide substrate specificity; regulates recovery from the DNA damage checkpoint, the gene conversion- and single-strand annealing-mediated pathways of meiotic double-strand break repair and efficient Non-Homologous End-Joining (NHEJ) pathway; involved in activation of Gln3p to alleviate nitrogen …	0	0	0	0	0	0
YDR076W	RAD55	Protein that stimulates strand exchange; stimulates strand exchange by stabilizing the binding of Rad51p to single-stranded DNA; involved in the recombinational repair of double-strand breaks in DNA during vegetative growth and meiosis; forms heterodimer with Rad57p	0	0	0	0	0	0
YDR077W	SED1	Major stress-induced structural GPI-cell wall glycoprotein; associates with translating ribosomes, possible role in mitochondrial genome maintenance; ORF contains two distinct variable minisatellites; SED1 has a paralog, SPI1, that arose from the whole genome duplication	mitochondrial	0	0	0	0	0
YDR078C	SHU2	Component of Shu complex (aka PCSS complex); Shu complex also includes Psy3, Csm2, Shu1, and promotes error-free DNA repair, Shu complex mediates inhibition of Srs2p function; promotes formation of Rad51p filaments; important for both mitotic and meiotic homologous recombination, and contains a conserved SWIM domain that is necessary for both	0	0	pet	0	pet	0.5
YDR079C-A	TFB5	Component of RNA polymerase II general transcription factor TFIIH; involved in transcription initiation and in nucleotide-excision repair; relocalizes to the cytosol in response to hypoxia; homolog of Chlamydomonas reinhardtii REX1-S protein involved in DNA repair	0	nd	0	0	pet	0.333333
YDR079W	PET100	Chaperone that facilitates the assembly of cytochrome c oxidase; integral to the mitochondrial inner membrane; interacts with a subcomplex of subunits VII, VIIa, and VIII (Cox7p, Cox9p, and Cox8p) but not with the holoenzyme	mitochondrial	pet	pet	pet	pet	1
YDR080W	VPS41	Subunit of the HOPS endocytic tethering complex; vacuole membrane protein that functions as a Rab GTPase effector, interacting specifically with the GTP-bound conformation of Ypt7p, facilitating tethering, docking and promoting membrane fusion events at the late endosome and vacuole; required for both membrane and protein trafficking; Yck3p-mediated phosphorylation regulates the organization of v…	0	0	0	0	0	0
YDR081C	PDC2	Transcription factor for thiamine-regulated genes; required for expression of the two isoforms of pyruvate decarboxylase (PDC1 and PDC5) along with thiamine biosynthetic genes; binds a DNA sequence in the PDC5 promoter; mutant fails to grow on 2% glucose and thus is scored as inviable under standard conditions	0	nd	nd	nd	nd	nd
YDR082W	STN1	Telomere end-binding and capping protein; plays a key role with Pol12p in linking telomerase action with completion of lagging strand synthesis, and in a regulatory step required for telomere capping; similar to human Stn1	0	nd	nd	nd	nd	nd
YDR083W	RRP8	Nucleolar S-adenosylmethionine-dependent rRNA methyltransferase; methylates adenine (m1A) of the large subunit (LSU) rRNA at position 645; involved in pre-rRNA cleavage at site A2; mutation is synthetically lethal with a gar1 mutation; deletion disrupts telomere maintenance by influencing the expression of neighboring gene STN1	0	0	0	0	0	0
YDR084C	TVP23	Integral membrane protein; localized to late Golgi vesicles along with the v-SNARE Tlg2p; green fluorescent protein (GFP)-fusion protein localizes to the cytoplasm in a punctate pattern	0	0	0	0	0	0
YDR085C	AFR1	Protein required for pheromone-induced projection (shmoo) formation; regulates septin architecture during mating; has an RVXF motif that mediates targeting of Glc7p to mating projections; interacts with Cdc12p; AFR1 has a paralog, YER158C, that arose from the whole genome duplication	0	0	0	0	0	0
YDR086C	SSS1	Subunit of the Sec61p translocation complex (Sec61p-Sss1p-Sbh1p); this complex forms a channel for passage of secretory proteins through the endoplasmic reticulum membrane, and of the Ssh1p complex (Ssh1p-Sbh2p-Sss1p); interacts with Ost4p and Wbp1p	0	nd	nd	nd	nd	nd
YDR087C	RRP1	Essential evolutionarily conserved nucleolar protein; necessary for biogenesis of 60S ribosomal subunits and for processing of pre-rRNAs to mature rRNA; associated with several distinct 66S pre-ribosomal particles	0	nd	nd	nd	nd	nd
YDR088C	SLU7	RNA splicing factor; required for ATP-independent portion of 2nd catalytic step of spliceosomal RNA splicing; interacts with Prp18p; contains zinc knuckle domain	0	nd	nd	nd	nd	nd
YDR089W	VTC5	Novel subunit of the vacuolar transporter chaperone complex; vacuolar transmembrane protein that regulates biosynthesis of polyphosphate; deletion reduces and overexpression increases polyP accumulation; SPX domain (Syg1, Pho81, Xpr1)-containing protein involved in phosphate homeostasis; relocalizes from vacuole to cytoplasm upon DNA replication stress	0	0	0	0	0	0
YDR090C	ILT1	Protein of unknown function; deletion confers sensitivity to cationic compounds; green fluorescent protein (GFP)-fusion protein localizes to the plasma membrane	0	0	0	0	0	0
YDR091C	RLI1	Essential Fe-S protein; required for ribosome biogenesis, translation initiation/termination; facilitates binding of multifactor complex (MFC) of initiation factors to small ribosomal subunit; Dom34-Hbs1 complex and Rli1p work in dissociating inactive ribosomes, thereby facilitating translation restart; forms complex with Lto1p and Yae1p; dependency on ROS-labile FeS clusters, activity in nuclear…	0	nd	nd	nd	nd	nd
YDR092W	UBC13	E2 ubiquitin-conjugating enzyme; involved in the error-free DNA postreplication repair pathway; interacts with Mms2p to assemble ubiquitin chains at the Ub Lys-63 residue; DNA damage triggers redistribution from the cytoplasm to the nucleus	0	0	0	0	0	0
YDR093W	DNF2	Aminophospholipid translocase (flippase); type 4 P-type ATPase; involved in phospholipid translocation, contributing to endocytosis, protein transport, and cellular polarization; localizes primarily to the plasma membrane; localizes to the shmoo tip where it has a redundant role in the cellular response to mating pheromone; DNF2 has a paralog, DNF1, that arose from the whole genome duplication	0	0	0	0	0	0
YDR094W		Dubious open reading frame; unlikely to encode a functional protein, based on available experimental and comparative sequence data; partially overlaps verified ORF DNF2/YDR093W	0	0	0	0	0	0
YDR095C		Dubious open reading frame; unlikely to encode a functional protein, based on available experimental and comparative sequence data	0	0	0	0	0	0
YDR096W	GIS1	Histone demethylase and transcription factor; regulates genes during nutrient limitation; activity modulated by proteasome-mediated proteolysis; has JmjC and JmjN domain in N-terminus that interact, promoting stability and proper transcriptional activity; contains two transactivating domains downstream of Jmj domains and a C-terminal DNA binding domain; relocalizes to the cytosol in response to h…	0	0	0	0	0	0
YDR097C	MSH6	Protein required for mismatch repair in mitosis and meiosis; forms a complex with Msh2p to repair both single-base & insertion-deletion mispairs; also involved in interstrand cross-link repair; potentially phosphorylated by Cdc28p	0	0	0	0	0	0
YDR098C	GRX3	Glutathione-dependent oxidoreductase; hydroperoxide and superoxide-radical responsive; monothiol glutaredoxin subfamily member along with Grx4p and Grx5p; protects cells from oxidative damage; with Grx4p, binds to Aft1p in iron-replete conditions, promoting its dissociation from promoters; evidence exists indicating that the translation start site is not Met1 as currently annotated, but rather Me…	0	0	0	0	0	0
YDR099W	BMH2	14-3-3 protein, minor isoform; controls proteome at post-transcriptional level, binds proteins and DNA, involved in regulation of many processes including exocytosis, vesicle transport, Ras/MAPK signaling, and rapamycin-sensitive signaling; protein increases in abundance and relative distribution to the nucleus increases upon DNA replication stress; abundance relative to Bmh1p increases during sp…	0	0	0	0	0	0
YDR100W	TVP15	Integral membrane protein; localized to late Golgi vesicles along with the v-SNARE Tlg2p	0	0	0	0	0	0
YDR101C	ARX1	Nuclear export factor for the ribosomal pre-60S subunit; shuttling factor which directly binds FG rich nucleoporins and facilities translocation through the nuclear pore complex; interacts directly with Alb1p; responsible for Tif6p recycling defects in the absence of Rei1; associated with the ribosomal export complex	0	0	0	0	0	0
YDR102C		Putative protein of unknown function; conserved among S. cerevisiae strains; YDR102C is not an essential gene; homozygous diploid deletion strain exhibits high budding index	0	0	0	0	0	0
YDR103W	STE5	Pheromone-responsive MAPK scaffold protein; couples activation of the G-protein-coupled pheromone receptor to MAPK activation; intramolecular interaction of PH and VWA domains blocks activation of assembled signaling cascade components (Ste11p, Ste7p and Fus3p) under basal conditions; Gbeta-gamma (Ste4p-Ste18p)-dependent docking at the plasma membrane and binding of PI(4,5)P2 by the PH domain rel…	0	nd	0	0	0	0
YDR104C	SPO71	Meiosis-specific protein required for prospore membrane morphogenesis; localizes to the prospore membrane (PSM) during sporulation; required for PSM elongation and closure; genetically antagonistic to SPO1; recruits Vps13p to the PSM during sporulation; interacts and functions cooperatively with Spo73p; mutants have defects in the PSM, aberrant spore wall formation and reduced PtdIns-phosphate po…	0	0	0	0	0	0
YDR105C	TMS1	Vacuolar membrane protein of unknown function; is conserved in mammals; predicted to contain eleven transmembrane helices; interacts with Pdr5p, a protein involved in multidrug resistance	0	0	0	0	0	0
YDR106W	ARP10	Component of the dynactin complex; localized to the pointed end of the Arp1p filament; may regulate membrane association of the complex	0	nd	nd	nd	nd	nd
YDR107C	TMN2	Protein with a role in cellular adhesion and filamentous growth; similar to Tmn3p; member of the evolutionarily conserved Transmembrane Nine family of proteins with nine membrane-spanning segments; TMN2 has a paralog, EMP70, that arose from the whole genome duplication	0	0	0	0	0	0
YDR108W	TRS85	Component of transport protein particle (TRAPP) complex III; TRAPPIII is a multimeric guanine nucleotide-exchange factor for the GTPase Ypt1p, regulating endosome-Golgi traffic and required for membrane expansion during autophagy and the CVT pathway; directs Ypt1p to the PAS; late post-replication meiotic role	0	0	0	0	0	0
YDR109C		D-ribulokinase; carbohydrate kinase that specifically converts D-ribulose to D-ribulose 5-phosphate during pentose metabolism; null mutant accumulates D-ribulose and the precursor ribitol; proposed to function as a D-ribulose metabolic repair enzyme; member of the FGGY family of carbohydrate kinases; human homolog, FGGY, is involved in both D-ribulose and ribitol metabolism; human FGGY has been l…	0	0	0	0	0	0
YDR110W	FOB1	Nucleolar protein that binds the rDNA replication fork barrier site; required for replication fork blocking, recombinational hotspot activity, condensin recruitment to replication fork barrier (RFB), and rDNA repeat segregation; related to retroviral integrases	0	0	0	0	0	0
YDR111C	ALT2	Catalytically inactive alanine transaminase; expression is repressed in the presence of alanine and repression is mediated by Nrg1p; ALT2 has a paralog, ALT1, that arose from the whole genome duplication	0	0	0	0	0	0
YDR112W	IRC2	Dubious open reading frame; unlikely to encode a functional protein, based on available experimental and comparative sequence data; partially overlaps ALT2/YDR111C; null mutant displays increased levels of spontaneous Rad52p foci	0	0	0	0	0	0
YDR113C	PDS1	Securin; inhibits anaphase by binding separin Esp1p; blocks cyclin destruction and mitotic exit, essential for meiotic progression and mitotic cell cycle arrest; localization is cell-cycle dependent and regulated by Cdc28p phosphorylation	0	nd	nd	nd	nd	nd
YDR114C		Putative protein of unknown function; deletion mutant exhibits poor growth at elevated pH and calcium	0	pet	pet	pet	pet	1
YDR115W	MRX14	Putative mitochondrial ribosomal protein of the large subunit; similar to E. coli L34 ribosomal protein; required for respiratory growth, as are most mitochondrial ribosomal proteins; protein increases in abundance and relocalizes to the plasma membrane upon DNA replication stress	mitochondrial	pet	pet	pet	0	0.75
YDR116C	MRPL1	Mitochondrial ribosomal protein of the large subunit	mitochondrial	0	0	pet	pet	0.5
YDR117C	TMA64	Protein of unknown function that associates with ribosomes; has a putative RNA binding domain; in mammals the corresponding protein, eIF2D, has been shown to possess translation initiation factor activity	0	0	0	0	0	0
YDR118W	APC4	Subunit of the Anaphase-Promoting Complex/Cyclosome (APC/C); APC/C is a ubiquitin-protein ligase required for degradation of anaphase inhibitors, including mitotic cyclins, during the metaphase/anaphase transition; component of the platform domain of the APC/C, based on structural analysis; relative distribution to the nucleus increases upon DNA replication stress	0	nd	nd	nd	nd	nd
YDR118W-A		Dubious open reading frame; unlikely to encode a functional protein, based on available experimental and comparative sequence data; identified using a combination of expression profiling and mass spectrometry	0	nd	nd	nd	nd	nd
YDR119W	VBA4	Protein of unknown function; proposed role as a basic amino acid permease based on phylogeny; GFP-fusion protein localizes to vacuolar membrane; physical interaction with Atg27p suggests a possible role in autophagy; non-essential gene	0	0	0	0	0	0
YDR119W-A	COX26	Stabilizes or regulates formation of respiratory chain supercomplexes composed of Complex III (ubiquinol-cytochrome c reductase) and Complex IV (cytochrome c oxidase)	mitochondrial	nd	nd	nd	nd	nd
YDR120C	TRM1	tRNA methyltransferase; two forms of protein are made by alternative translation starts; localizes to both nucleus and mitochondrion to produce modified base N2,N2-dimethylguanosine in tRNAs in both compartments; nuclear Trm1p is evenly distributed around inner nuclear membrane in WT, but mislocalizes as puncta near ER-nucleus junctions in spindle pole body (SPB) mutants; both Trm1p inner nuclear…	mitochondrial	0	0	0	0	0
YDR121W	DPB4	Subunit of DNA pol epsilon and of ISW2 chromatin accessibility complex; involved in both chromosomal DNA replication and inheritance of telomeric silencing; stabilizes the interaction of Pol epsilon with primer-template DNA, positively affecting the processivity of the polymerase and exonuclease activities of Pol epsilon; interacts with extranucleosomal DNA and acts as anchor point for ISW2 compl…	0	0	0	0	0	0
YDR122W	KIN1	S/T protein kinase; regulates polarized exocytosis and the Ire1p-mediated unfolded protein response; regulates HAC1 mRNA translocation, splicing and translation with KIN2 during ER stress; direct phosphorylation of the substrate Sec9p (S190) is enhanced by prior substrate priming (S192); localizes to the cytoplasmic face of the plasma membrane; activation loop phosphorylation (T302) required for …	0	0	0	0	0	0
YDR123C	INO2	Transcription factor; component of the heteromeric Ino2p/Ino4p basic helix-loop-helix transcription activator that binds inositol/choline-responsive elements (ICREs), required for derepression of phospholipid biosynthetic genes in response to inositol depletion; involved in diauxic shift	0	0	0	0	0	0
YDR124W		Putative protein of unknown function; non-essential gene; expression is strongly induced by alpha factor	0	0	0	0	0	0
YDR125C	ECM18	Protein of unknown function; ECM18 has a paralog, ICT1, that arose from the whole genome duplication	mitochondrial	0	0	0	0	0
YDR126W	SWF1	Palmitoyltransferase that acts on transmembrane proteins; including the SNAREs Snc1p, Syn8p, Tlg1p and likely all SNAREs; contains an Asp-His-His-Cys-cysteine rich (DHHC-CRD) domain; may have a role in vacuole fusion	0	0	0	0	0	0
YDR127W	ARO1	Pentafunctional arom protein; catalyzes steps 2 through 6 in the biosynthesis of chorismate, which is a precursor to aromatic amino acids	0	0	0	0	0	0
YDR128W	MTC5	Subunit of SEACAT, a subcomplex of the SEA complex; Mtc1p, along with Rtc1p and Sea4p, redundantly inhibit the TORC1 inhibitory role of the Iml1p/SEACIT (Iml1p-Npr2p-Npr3p) subcomplex, a GAP for GTPase Gtr1p (EGOC subunit) in response to amino acid limitation, thereby resulting in activation of TORC1 signaling; SEA is a coatomer-related complex that associates dynamically with the vacuole; relati…	0	0	0	0	0	0
YDR129C	SAC6	Fimbrin, actin-bundling protein; cooperates with Scp1p in organization and maintenance of the actin cytoskeleton; phosphorylated by Cdc28p/Clb2p in metaphase on T103, to regulate conformation, and modulate actin filament binding affinity and actin cable dynamics; relocalizes from the plasma membrane to the cytoplasm upon DNA replication stress; human homologs PLS3 and LCP1 implicated in spinocere…	0	pet	0	pet	0	0.5
YDR130C	FIN1	Spindle pole body-related intermediate filament protein; forms cell cycle-specific filaments between spindle pole bodies in dividing cells; localizes to poles and microtubules of spindle during anaphase and contributes to spindle stability; involved in Glc7p localization and regulation; relative distribution to the nucleus increases upon DNA replication stress	0	0	0	0	0	0
YDR131C		F-box protein subunit of SCF ubiquitin ligase complex; substrate-specific adaptor subunit that recruits substrates to a core ubiquitination complex	0	0	0	0	0	0
YDR132C	MRX16	Protein that associates with the large mitoribosomal subunit; abundance and relative nuclear distribution to the protein increases upon DNA replication stress; YDR132C has a paralog, YLR108C, that arose from the whole genome duplication	0	0	0	0	0	0
YDR133C		Dubious open reading frame; unlikely to encode a functional protein, based on available experimental and comparative sequence data; partially overlaps YDR134C	0	0	0	0	0	0
YDR134C	CCW22	Cell wall protein; YDR134C has a paralog, CCW12, that arose from the whole genome duplication; S. cerevisiae genome reference strain S288C contains an internal in-frame stop at codon 67, which in other strains encodes glutamine	0	0	0	0	0	0
YDR135C	YCF1	Vacuolar glutathione S-conjugate transporter; ABC-C transporter of the ATP-binding cassette family; required for vacuole fusion; forms stable complexes with vacuole fusion machinery; regulates Vam7p recruitment to vacuoles; role in detoxifying metals (Cd, Hg, As); transports GSSG that is not immediately reduced in cytosol to vacuole; transports unconjugated bilirubin, selenodigluthatione, oxidize…	0	0	0	0	0	0
YDR136C	VPS61	Dubious open reading frame; unlikely to encode a functional protein, based on available experimental and comparative sequence data; not conserved in closely related Saccharomyces species; 4% of ORF overlaps the verified gene RGP1; deletion causes a vacuolar protein sorting defect	0	0	0	0	0	0
YDR137W	RGP1	Subunit of a Golgi membrane exchange factor (Ric1p-Rgp1p); this complex catalyzes nucleotide exchange on Ypt6p	0	0	0	0	0	0
YDR138W	HPR1	Subunit of THO/TREX complexes; this complex couple transcription elongation with mitotic recombination and with mRNA metabolism and export, subunit of an RNA Pol II complex; regulates lifespan; involved in telomere maintenance; similar to Top1p	0	0	0	0	pet	0.25
YDR139C	RUB1	Ubiquitin-like protein with similarity to mammalian NEDD8; conjugation (neddylation) substrates include the cullins Cdc53p, Rtt101p, and Cul3p; activated by Ula1p and Uba3p (E1 enzyme pair); conjugation mediated by Ubc12p (E2 enzyme)	0	0	0	0	0	0
YDR140W	MTQ2	S-adenosylmethionine-dependent methyltransferase; subunit of complex with Trm112p that methylates translation release factor Sup45p (eRF1) in the ternary complex eRF1-eRF3-GTP; similar to E.coli PrmC; member of the seven beta-strand family	0	0	0	0	0	0
YDR141C	DOP1	Trans-Golgi network localized, leucine-zipper domain protein; involved in endosome-to-Golgi transport during endocytic recycling, vesicular transport at the trans-Golgi network (TGN) and retrograde transport of glycosyltransferases from the TGN to the Golgi; involved in organization of the ER, establishment of cell polarity, and morphogenesis; detected in highly purified mitochondria in high-thro…	0	nd	nd	nd	nd	nd
YDR142C	PEX7	Peroxisomal signal receptor for peroxisomal matrix proteins; recognizes the N-terminal nonapeptide signal (PTS2); WD repeat protein; defects in human homolog cause lethal rhizomelic chondrodysplasia punctata (RCDP)	0	0	0	0	0	0
YDR143C	SAN1	Ubiquitin-protein ligase; involved in proteasome-dependent degradation of aberrant nuclear proteins; targets substrates with regions of exposed hydrophobicity containing 5 or more contiguous hydrophobic residues; contains intrinsically disordered regions that contribute to substrate recognition; prefers a window of exposed hydrophobicity that causes a particular level of protein insolubility, sug…	0	0	0	0	0	0
YDR144C	MKC7	GPI-anchored aspartyl protease; member of the yapsin family of proteases involved in cell wall growth and maintenance; shares functions with Yap3p and Kex2p; MKC7 has a paralog, YPS1, that arose from the whole genome duplication	0	0	0	0	0	0
YDR145W	TAF12	Subunit (61/68 kDa) of TFIID and SAGA complexes; involved in RNA polymerase II transcription initiation and in chromatin modification, similar to histone H2A; overexpression of the human ortholog, TAF12, an oncogene involved in the formation of choroid plexus carcinomas, results in dosage chromosomal instability (dCIN) in a human cell line similar to the dCIN observed in yeast overexpressors	0	nd	nd	nd	nd	nd
YDR146C	SWI5	Transcription factor that recruits Mediator and Swi/Snf complexes; activates transcription of genes expressed at the M/G1 phase boundary and in G1 phase; required for expression of the HO gene controlling mating type switching; localization to nucleus occurs during G1 and appears to be regulated by phosphorylation by Cdc28p kinase; SWI5 has a paralog, ACE2, that arose from the whole genome duplic…	0	0	0	0	0	0
YDR147W	EKI1	Ethanolamine kinase; primarily responsible for phosphatidylethanolamine synthesis via the CDP-ethanolamine pathway; exhibits some choline kinase activity, thus contributing to phosphatidylcholine synthesis via the CDP-choline pathway; EKI1 has a paralog, CKI1, that arose from the whole genome duplication	0	0	0	0	0	0
YDR148C	KGD2	Dihydrolipoyl transsuccinylase; component of the mitochondrial alpha-ketoglutarate dehydrogenase complex, which catalyzes the oxidative decarboxylation of alpha-ketoglutarate to succinyl-CoA in the TCA cycle; phosphorylated	mitochondrial	pet	pet	pet	pet	1
YDR149C		Dubious open reading frame; unlikely to encode a functional protein, based on available experimental and comparative sequence data; overlaps the verified gene NUM1/YDR150W; null mutation blocks anaerobic growth	0	0	0	0	0	0
YDR150W	NUM1	Protein required for nuclear migration; component of the mitochondria-ER-cortex-anchor (MECA); required for the association of mitochondria with the cell cortex and for accurate distribution of mitochondrial network; interacts with Mdm36p to link the ER and mitochondria at the cortex; localizes to the mother cell cortex and the bud tip; may mediate interactions of dynein and cytoplasmic microtubu…	0	0	0	0	0	0
YDR151C	CTH1	Member of the CCCH zinc finger family; similar to mammalian Tis11 protein, which activates transcription and also has a role in mRNA degradation; may function with Tis11p in iron homeostasis; CTH1 has a paralog, TIS11, that arose from the whole genome duplication	0	0	0	0	0	0
YDR152W	GIR2	Highly-acidic RWD domain-containing cytoplasmic protein; forms a highly conserved complex with Rbg2p that is responsible for efficient cell growth under amino acid starvation and binds translational activator Gcn1p in dose-dependent manner according to stress level; associates with translating ribosomes; intrinsically unstructured protein whose stability is enhanced upon binding Rbg2p	0	0	0	0	0	0
YDR153C	ENT5	Protein containing an N-terminal epsin-like domain; involved in clathrin recruitment and traffic between the Golgi and endosomes; associates with the clathrin adaptor Gga2p, clathrin adaptor complex AP-1, and clathrin	0	0	0	0	0	0
YDR154C		Dubious open reading frame; unlikely to encode a functional protein, based on available experimental and comparative sequence data; null mutant exhibits synthetic phenotype with alpha-synuclein	0	0	0	0	0	0
YDR155C	CPR1	Cytoplasmic peptidyl-prolyl cis-trans isomerase (cyclophilin); catalyzes the cis-trans isomerization of peptide bonds N-terminal to proline residues; binds the drug cyclosporin A; N-terminally propionylated in vivo; protein abundance increases in response to DNA replication stress	mitochondrial	0	0	0	0	0
YDR156W	RPA14	RNA polymerase I subunit A14	0	0	0	0	0	0
YDR157W		Putative protein of unknown function; conserved across S. cerevisiae strains	0	0	0	0	0	0
YDR158W	HOM2	Aspartic beta semi-aldehyde dehydrogenase; catalyzes the second step in the common pathway for methionine and threonine biosynthesis; expression regulated by Gcn4p and the general control of amino acid synthesis	0	0	0	0	0	0
YDR159W	SAC3	mRNA export factor; required for biogenesis of the small ribosomal subunit; component of TREX-2 complex (Sac3p-Thp1p-Sus1p-Cdc31p) involved in transcription elongation and mRNA export from the nucleus; involved in post-transcriptional tethering of active genes to the nuclear periphery and to non-nascent mRNP; similar to the human germinal center-associated nuclear protein (GANP)	0	0	0	0	0	0
YDR160W	SSY1	Component of the SPS plasma membrane amino acid sensor system; senses external amino acid concentration and transmits intracellular signals that result in regulation of expression of amino acid permease genes; other members are Ssy1p, Ptr3p, and Ssy5p	0	nd	nd	nd	nd	nd
YDR161W	ACL4	Specific assembly chaperone for ribosomal protein Rpl4p; binds to an evolutionarily conserved surface extension of nascent Rpl4p and chaperones Rpl4p until its assembly into the pre-ribosome; transcriptionally co-regulated with rRNA and ribosome biosynthesis genes	0	0	0	0	0	0
YDR162C	NBP2	Protein involved in the HOG (high osmolarity glycerol) pathway; negatively regulates Hog1p by recruitment of phosphatase Ptc1p to the Pbs2p-Hog1p complex; interacts with Bck1p and down regulates the cell wall integrity pathway; found in the nucleus and cytoplasm; contains an SH3 domain and a Ptc1p binding domain (PBM)	0	0	0	0	0	0
YDR163W	CWC15	Non-essential protein involved in pre-mRNA splicing; component of a complex containing Cef1p; has similarity to S. pombe Cwf15p	0	0	0	0	0	0
YDR164C	SEC1	Sm-like protein involved in docking and fusion of exocytic vesicles; binds to assembled SNARE complexes at the membrane and stimulates membrane fusion; localization to sites of secretion (bud neck and bud tip) is dependent on SNARE function; interacts directly with essential exocyst subunit Sec6p	0	nd	nd	nd	nd	nd
YDR165W	TRM82	Noncatalytic subunit of a tRNA methyltransferase complex; Trm8p and Trm82p comprise an enzyme that catalyzes a methyl-transfer from S-adenosyl-l-methionine to the N(7) atom of guanine at position 46 in tRNA; Trm8 lacks catalytic activity if not bound to Trm82p; relocalizes to the cytosol in response to hypoxia; mutation in human ortholog WDR4 causes microcephalic primordial dwarfism	0	0	0	0	0	0
YDR166C	SEC5	Essential 107kDa subunit of the exocyst complex; the exocyst mediates polarized targeting and tethering of post-Golgi secretory vesicles to active sites of exocytosis at the plasma membrane prior to SNARE-mediated fusion; involved in assembly of the exocyst complex; required with Sec3p for ER inheritance where it promotes anchoring of the cortical ER at the bud tip	0	nd	nd	nd	nd	nd
YDR167W	TAF10	Subunit (145 kDa) of TFIID and SAGA complexes; involved in RNA polymerase II transcription initiation and in chromatin modification	0	nd	nd	nd	nd	nd
YDR168W	CDC37	Essential Hsp90p co-chaperone; necessary for passage through the START phase of the cell cycle; stabilizes protein kinase nascent chains and participates along with Hsp90p in their folding	0	nd	nd	nd	nd	nd
YDR169C	STB3	Ribosomal RNA processing element (RRPE)-binding protein; involved in the glucose-induced transition from quiescence to growth; restricted to nucleus in quiescent cells, released into cytoplasm after glucose repletion; binds Sin3p; relative distribution to the nucleus increases upon DNA replication stress	0	0	0	0	0	0
YDR169C-A		Putative protein of unknown function; identified by fungal homology and RT-PCR	0	nd	0	0	0	0
YDR170C	SEC7	Guanine nucleotide exchange factor (GEF) for ADP ribosylation factors; involved in proliferation of the Golgi, intra-Golgi transport and ER-to-Golgi transport; found in the cytoplasm and on Golgi-associated coated vesicles	0	nd	nd	nd	nd	nd
YDR171W	HSP42	Small heat shock protein (sHSP) with chaperone activity; forms barrel-shaped oligomers that suppress unfolded protein aggregation; involved in cytoskeleton reorganization after heat shock; protein abundance increases and forms cytoplasmic foci in response to DNA replication stress	0	0	0	0	0	0
YDR172W	SUP35	Translation termination factor eRF3; has a role in mRNA deadenylation and decay; altered protein conformation creates the [PSI(+)] prion that modifies cellular fitness, alters translational fidelity by affecting reading frame selection, and results in a nonsense suppressor phenotype; many stress-response genes are repressed in the presence of [PSI(+)]	0	nd	nd	nd	nd	nd
YDR173C	ARG82	Inositol polyphosphate multikinase (IPMK); sequentially phosphorylates Ins(1,4,5)P3 to form Ins(1,3,4,5,6)P5; also has diphosphoinositol polyphosphate synthase activity; regulates arginine-, phosphate-, and nitrogen-responsive genes	0	0	pet	0	0	0.25
YDR174W	HMO1	Chromatin associated high mobility group (HMG) family member; involved in compacting, bending, bridging and looping DNA; rDNA-binding component that regulates transcription from RNA polymerase I promoters; regulates start site selection of ribosomal protein genes via RNA polymerase II promoters; role in genome maintenance; associates with a 5'-3' DNA helicase and Fpr1p, a prolyl isomerase; reloca…	0	0	0	0	0	0
YDR175C	RSM24	Mitochondrial ribosomal protein of the small subunit	mitochondrial	pet	pet	pet	pet	1
YDR176W	NGG1	Subunit of chromatin modifying histone acetyltransferase complexes; member of the ADA complex, the SAGA complex, and the SLIK complex; transcriptional regulator involved in glucose repression of Gal4p-regulated genes	0	0	0	0	0	0
YDR177W	UBC1	Ubiquitin-conjugating enzyme; key E2 partner with Ubc4p for the anaphase-promoting complex (APC); mediates selective degradation of short-lived and abnormal proteins; plays a role in vesicle biogenesis and ER-associated protein degradation (ERAD); component of the cellular stress response; protein abundance increases in response to DNA replication stress key E2 partner with Ubc4p for the anaphase…	0	nd	nd	nd	nd	nd
YDR178W	SDH4	Membrane anchor subunit of succinate dehydrogenase (SDH); involved in coupling the oxidation of succinate to the transfer of electrons to ubiquinone as part of the TCA cycle and the mitochondrial respiratory chain; has similarity to human SDH subunit D (SDHD), which is implicated in paraganglioma	mitochondrial	0	0	0	pet	0.25
YDR179C	CSN9	Subunit of the Cop9 signalosome; Cop9 signalosome is required for deneddylation, or removal of the ubiquitin-like protein Rub1p from Cdc53p (cullin); involved in adaptation to pheromone signaling	0	0	0	0	0	0
YDR179W-A	NVJ3	Protein with a potential role in tethering ER and vacuoles; localizes to nucleus-vacuole junctions in an Mdm1p-dependent manner; contains a lipid-binding PXA domain	0	0	0	0	0	0
YDR180W	SCC2	Subunit of cohesin loading factor (Scc2p-Scc4p); a complex required for loading of cohesin complexes onto chromosomes; involved in establishing sister chromatid cohesion during DSB repair via histone H2AX; promotes gene expression program that supports translational fidelity; evolutionarily-conserved adherin; relocalizes to cytosol in response to hypoxia; human disorder Cornelia de Lange syndrome…	0	nd	nd	nd	nd	nd
YDR181C	SAS4	Subunit of the SAS complex (Sas2p, Sas4p, Sas5p); acetylates free histones and nucleosomes and regulates transcriptional silencing; required for the HAT activity of Sas2p	0	0	0	0	0	0
YDR182W	CDC1	Putative mannose-ethanolamine phosphate phosphodiesterase; involved in GPI-anchor remodeling prior to the attachment of cell wall proteins to beta 1,3-glucan, removing ethanolamine phosphate from the first mannose of GPI anchors; mutants display elevated Ca2+-dependent signaling resulting in secondary actin polarization and Golgi inheritance defects; enzyme is Mn2+-dependent; mutants have cell di…	0	nd	nd	nd	nd	nd
YDR182W-A		Putative protein of unknown function; identified by fungal homology and RT-PCR	0	nd	0	0	0	0
YDR183C-A		Dubious open reading frame unlikely to encode a functional protein; identified by fungal homology and RT-PCR	0	nd	nd	nd	nd	nd
YDR183W	PLP1	Protein that interacts with CCT (chaperonin containing TCP-1) complex; has a role in actin and tubulin folding; has weak similarity to phosducins, which are G-protein regulators	0	0	0	0	0	0
YDR184C	ATC1	Nuclear protein; possibly involved in regulation of cation stress responses and/or in the establishment of bipolar budding pattern; relative distribution to the nucleus decreases upon DNA replication stress	0	0	0	0	0	0
YDR185C	UPS3	Mitochondrial protein of unknown function; similar to Ups1p and Ups2p which are involved in regulation of mitochondrial cardiolipin and phosphatidylethanolamine levels; null is viable but interacts synthetically with ups1 and ups2 mutations; UPS3 has a paralog, UPS2, that arose from the whole genome duplication	mitochondrial	0	0	0	0	0
YDR186C	SND1	Protein involved in SRP-independent targeting of substrates to the ER; component of an alternative ER targeting pathway that has partial functional redundancy with the GET pathway; preference for substrates with downstream transmembrane domains; interacts with Env10p/Snd2p and Pho88p/Snd3p; can compensate for loss of SRP; may interact with ribosomes, based on co-purification experiments; GFP-fusi…	0	0	0	0	0	0
YDR187C		Dubious open reading frame; unlikely to encode a functional protein, based on available experimental and comparative sequence data; partially overlaps the verified, essential ORF CCT6/YDR188W	0	nd	nd	nd	nd	nd
YDR188W	CCT6	Subunit of the cytosolic chaperonin Cct ring complex; related to Tcp1p, essential protein that is required for the assembly of actin and tubulins in vivo; contains an ATP-binding motif	0	nd	nd	nd	nd	nd
YDR189W	SLY1	Hydrophilic protein involved in ER/Golgi vesicle trafficking; SM (Sec1/Munc-18) family protein that binds the tSNARE Sed5p and stimulates its assembly into a trans-SNARE membrane-protein complex	0	nd	nd	nd	nd	nd
YDR190C	RVB1	ATP-dependent DNA helicase, also known as pontin; member of the AAA+ and RuvB-like protein families; similar to Rvb2p; conserved component of multiple complexes including the INO80 complex, the Swr1 complex, and the R2TP complex (Rvb1-Rvb2-Tah1-Pih1); involved in multiple processes such as chromatin remodeling, box C/D snoRNP assembly, and RNA polymerase II assembly	0	nd	nd	nd	nd	nd
YDR191W	HST4	NAD(+)-dependent protein deacetylase; deacetylation targets are primarily mitochondrial proteins; involved along with Hst3p in silencing at telomeres, cell cycle progression, radiation resistance, genomic stability and short-chain fatty acid metabolism; accumulates in mitochondria in response to biotin starvation and may link biotin metabolism with energy homeostasis; member of the Sir2 family an…	mitochondrial	0	0	0	0	0
YDR192C	NUP42	FG-nucleoporin component of central core of the nuclear pore complex; also part of the nuclear pore complex (NPC) cytoplasmic filaments; contributes directly to nucleocytoplasmic transport and maintenance of the NPC permeability barrier and is involved in gene tethering at the nuclear periphery; interacts with Gle1p; human homolog NUP42 can complement yeast mutant	0	0	0	0	0	0
YDR193W		Dubious open reading frame; unlikely to encode a functional protein, based on available experimental and comparative sequence data	0	0	0	0	0	0
YDR194C	MSS116	Mitochondrial transcription elongation factor; DEAD-box protein; required for efficient splicing of mitochondrial Group I and II introns; non-polar RNA helicase that also facilities strand annealing; promotes RNA folding by stabilizing an early assembly intermediate	mitochondrial	pet	pet	pet	0	0.75
YDR194W-A		Putative protein of unknown function; identified by fungal homology and RT-PCR	0	nd	0	0	0	0
YDR195W	REF2	RNA-binding protein; involved in the cleavage step of mRNA 3'-end formation prior to polyadenylation, and in snoRNA maturation; part of holo-CPF subcomplex APT, which associates with 3'-ends of snoRNA- and mRNA-encoding genes; putative regulatory subunit of type 1 protein phosphatase Glc7p, required for actomyosin ring formation, and for timely dephosphorylation and release of Bnr1p from the divi…	0	pet	pet	0	0	0.5
YDR196C	CAB5	Subunit of the CoA-Synthesizing Protein Complex (CoA-SPC); subunits of this complex are: Cab2p, Cab3p, Cab4p, Cab5p, Sis2p and Vhs3p; probable dephospho-CoA kinase (DPCK) that catalyzes the last step in coenzyme A biosynthesis; null mutant lethality is complemented by human homolog DCAKD and by E. coli coaE (encoding DPCK); detected in purified mitochondria in high-throughput studies; also locali…	0	nd	nd	nd	nd	nd
YDR197W	CBS2	Mitochondrial translational activator of the COB mRNA; interacts with translating ribosomes, acts on the COB mRNA 5'-untranslated leader	mitochondrial	pet	pet	pet	0	0.75
YDR198C	RKM2	Ribosomal protein lysine methyltransferase; responsible for trimethylation of the lysine residue at position 3 of Rpl12Ap and Rpl12Bp	0	0	0	0	0	0
YDR199W		Dubious open reading frame; unlikely to encode a functional protein, based on available experimental and comparative sequence data; partially overlaps the verified gene VPS64/YDR200C; computationally predicted to have thiol-disulfide oxidoreductase activity	0	0	0	0	0	0
YDR200C	VPS64	Protein required for cytoplasm to vacuole targeting of proteins; forms a complex with Far3p and Far7p to Far11p involved in recovery from pheromone-induced cell cycle arrest; mutant has increased aneuploidy tolerance; VPS64 has a paralog, FAR10, that arose from the whole genome duplication	0	0	0	0	0	0
YDR201W	SPC19	Essential subunit of the Dam1 complex (aka DASH complex); complex couples kinetochores to the force produced by MT depolymerization thereby aiding in chromosome segregation; also localized to nuclear side of spindle pole body	mitochondrial	nd	nd	nd	nd	nd
YDR202C	RAV2	Subunit of RAVE complex (Rav1p, Rav2p, Skp1p); the RAVE complex associates with the V1 domain of the vacuolar membrane (H+)-ATPase (V-ATPase) and promotes assembly and reassembly of the holoenzyme	0	0	0	0	0	0
YDR203W		Dubious open reading frame; unlikely to encode a functional protein, based on available experimental and comparative sequence data; almost completely overlaps ORF RAV2/YDR202C	0	0	0	0	0	0
YDR204W	COQ4	Protein with a role in ubiquinone (Coenzyme Q) biosynthesis; possibly functioning in stabilization of Coq7p; located on matrix face of mitochondrial inner membrane; component of a mitochondrial ubiquinone-synthesizing complex; human homolog COQ4 can complement yeast coq4 null mutant	mitochondrial	pet	pet	pet	0	0.75
YDR205W	MSC2	Endoplasmic reticulum zinc transporter; part of a heterodimeric transporter with Zrg17p that transfers zinc from the cytosol to the ER lumen; member of the cation diffusion facilitator family of efflux pumps; localizes to ER and nucleus; mutations affect the cellular distribution of zinc and also confer defects in meiotic recombination between homologous chromatids	0	0	0	0	0	0
YDR206W	EBS1	Protein involved in translation inhibition and nonsense-mediated decay; interacts with cap binding protein Cdc33p and with Nam7p; localizes to P-bodies upon glucose starvation; mRNA abundance regulated by mRNA decay factors; EBS1 has a paralog, EST1, that arose from the whole genome duplication	0	0	0	0	0	0
YDR207C	UME6	Rpd3L histone deacetylase complex subunit; key transcriptional regulator of early meiotic genes; involved in chromatin remodeling and transcriptional repression via DNA looping; binds URS1 upstream regulatory sequence, represses transcription by recruiting conserved histone deacetylase Rpd3p (through co-repressor Sin3p) and chromatin-remodeling factor Isw2p; couples metabolic responses to nutriti…	0	0	0	0	0	0
YDR208W	MSS4	Phosphatidylinositol-4-phosphate 5-kinase; involved in actin cytoskeleton organization and cell morphogenesis; multicopy suppressor of stt4 mutation	0	nd	nd	nd	nd	nd
YDR209C		Putative protein of unknown function; conserved among S. cerevisiae strains; YDR209C is not an essential gene; partially overlaps uncharacterized gene YDR210W	0	0	0	0	0	0
YDR210W		Predicted tail-anchored plasma membrane protein; contains a conserved CYSTM module; related proteins in other organisms may be involved in response to stress; green fluorescent protein (GFP)-fusion protein localizes to the cell periphery	0	0	0	0	0	0
YDR211W	GCD6	Catalytic epsilon subunit of the translation initiation factor eIF2B; eIF2B is the guanine-nucleotide exchange factor for eIF2; activity subsequently regulated by phosphorylated eIF2; first identified as a negative regulator of GCN4 expression; forms cytoplasmic foci upon DNA replication stress	0	nd	nd	nd	nd	nd
YDR212W	TCP1	Alpha subunit of chaperonin-containing T-complex; complex mediates protein folding in the cytosol; involved in actin cytoskeleton maintenance; overexpression in neurons suppresses formation of pathogenic conformations of huntingtin protein	0	nd	nd	nd	nd	nd
YDR213W	UPC2	Sterol regulatory element binding protein; induces sterol biosynthetic genes, upon sterol depletion; acts as a sterol sensor, binding ergosterol in sterol rich conditions; relocates from intracellular membranes to perinuclear foci upon sterol depletion; redundant activator of filamentation with ECM22, up-regulating the expression of filamentous growth genes; contains a Zn[2]-Cys[6] binuclear clus…	0	0	0	0	0	0
YDR214W	AHA1	Co-chaperone that binds Hsp82p and activates its ATPase activity; plays a role in determining prion variants; similar to Hch1p; expression is regulated by stresses such as heat shock; protein abundance increases in response to DNA replication stress	0	0	0	0	0	0
YDR215C		Putative protein of unknown function; conserved across S. cerevisiae strains; null mutant displays elevated sensitivity to expression of a mutant huntingtin fragment or of alpha-synuclein	0	0	0	0	0	0
YDR216W	ADR1	Carbon source-responsive zinc-finger transcription factor; required for transcription of the glucose-repressed gene ADH2, of peroxisomal protein genes, and of genes required for ethanol, glycerol, and fatty acid utilization	0	0	0	0	0	0
YDR217C	RAD9	DNA damage-dependent checkpoint protein; required for cell-cycle arrest in G1/S, intra-S, and G2/M, plays a role in postreplication repair (PRR) pathway; transmits checkpoint signal by activating Rad53p and Chk1p; hyperphosphorylated by Mec1p and Tel1p; multiple cyclin dependent kinase consensus sites and the C-terminal BRCT domain contribute to DNA damage checkpoint activation; Rad9p Chk1 Activa…	0	0	0	0	0	0
YDR218C	SPR28	Sporulation-specific homolog of the CDC3/10/11/12 family of genes; meiotic septin expressed at high levels during meiotic divisions and ascospore formation; the yeast CDC3/10/11/12 family is a family of bud neck microfilament genes	0	0	0	0	0	0
YDR219C	MFB1	Mitochondria-associated F-box protein; involved in maintenance of normal mitochondrial morphology; interacts with Skp1p through the F-box motif; preferentially localizes to the mother cell during budding	mitochondrial	0	0	0	0	0
YDR220C		Dubious open reading frame; unlikely to encode a functional protein, based on available experimental and comparative sequence data; null mutant exhibits synthetic phenotype with alpha-synuclein	0	0	0	0	0	0
YDR221W	GTB1	Glucosidase II beta subunit, forms a complex with alpha subunit Rot2p; involved in removal of two glucose residues from N-linked glycans during glycoprotein biogenesis in the ER; relocalizes from ER to cytoplasm upon DNA replication stress	0	0	0	0	0	0
YDR222W		Protein of unknown function; green fluorescent protein (GFP)-fusion protein localizes to the cytoplasm in a punctate pattern; YDR222W has a paralog, YLR225C, that arose from the whole genome duplication	0	0	0	0	0	0
YDR223W	CRF1	Transcriptional corepressor; involved in repression of ribosomal protein (RP) gene transcription via the TOR signaling pathway which promotes accumulation of Crf1p in the nucleus; role in repression of RP genes varies by strain; CRF1 has a paralog, IFH1, that arose from the whole genome duplication	0	0	0	0	0	0
YDR224C	HTB1	Histone H2B; core histone protein required for chromatin assembly and chromosome function; nearly identical to HTB2; Rad6p-Bre1p-Lge1p mediated ubiquitination regulates reassembly after DNA replication, transcriptional activation, meiotic DSB formation and H3 methylation	0	nd	nd	nd	nd	nd
YDR225W	HTA1	Histone H2A; core histone protein required for chromatin assembly and chromosome function; one of two nearly identical subtypes (see also HTA2); DNA damage-dependent phosphorylation by Mec1p facilitates DNA repair; acetylated by Nat4p; N-terminally propionylated in vivo	0	0	0	0	0	0
YDR226W	ADK1	Adenylate kinase, required for purine metabolism; localized to the cytoplasm and the mitochondria; lacks cleavable signal sequence; protein abundance increases in response to DNA replication stress; mutations affecting Adk1p catalytic activity deregulate expression of phosphate utilization genes PHO5 and PHO84; human homolog AK1 can complement yeast adk1 mutant	mitochondrial	pet	0	0	0	0.25
YDR227W	SIR4	SIR protein involved in assembly of silent chromatin domains; silent information regulator (SIR) along with SIR2 and SIR3; involved in assembly of silent chromatin domains at telomeres and the silent mating-type loci; some alleles of SIR4 prolong lifespan; required for telomere hypercluster formation in quiescent yeast cells	0	nd	0	0	0	0
YDR228C	PCF11	mRNA 3' end processing factor; essential component of cleavage and polyadenylation factor IA (CF IA), involved in pre-mRNA 3' end processing and in transcription termination; binds C-terminal domain of largest subunit of RNA pol II (Rpo21p); required for gene looping; relocalizes to the cytosol in response to hypoxia	0	nd	nd	nd	nd	nd
YDR229W	IVY1	Phospholipid-binding protein that interacts with both Ypt7p and Vps33p; may partially counteract the action of Vps33p and vice versa, localizes to the rim of the vacuole as cells approach stationary phase	0	0	0	0	0	0
YDR230W		Dubious open reading frame; unlikely to encode a functional protein, based on available experimental and comparative sequence data; partially overlaps the verified gene COX20/YDR231C	0	pet	pet	pet	pet	1
YDR231C	COX20	Mitochondrial inner membrane protein; required for proteolytic processing of Cox2p and its assembly into cytochrome c oxidase	mitochondrial	pet	pet	0	pet	0.75
YDR232W	HEM1	5-aminolevulinate synthase; catalyzes the first step in the heme biosynthetic pathway; an N-terminal signal sequence is required for localization to the mitochondrial matrix; expression is regulated by Hap2p-Hap3p; has a pyridoxal phosphate cofactor whose insertion is mediated by Mcx1p	mitochondrial	nd	nd	nd	nd	nd
YDR233C	RTN1	Reticulon protein; involved in nuclear pore assembly and maintenance of tubular ER morphology; promotes membrane curvature; regulates the ER asymmetry-induced inheritance block during ER stress; role in ER-derived peroxisomal biogenesis; increases tubular ER when overexpressed; mutants have reduced phosphatidylserine transfer between the ER and mitochondria; interacts with exocyst subunit Sec6p, …	0	0	0	0	0	0
YDR234W	LYS4	Homoaconitase; catalyzes the conversion of homocitrate to homoisocitrate, which is a step in the lysine biosynthesis pathway	mitochondrial	0	0	0	0	0
YDR235W	PRP42	U1 snRNP protein involved in splicing; required for U1 snRNP biogenesis; contains multiple tetriatricopeptide repeats	0	nd	nd	nd	nd	nd
YDR236C	FMN1	Riboflavin kinase, produces riboflavin monophosphate (FMN); FMN is a necessary cofactor for many enzymes; predominantly localizes to the microsomal fraction and also found in the mitochondrial inner membrane; human RFK functionally complements the lethality of the null mutation	mitochondrial	nd	nd	nd	nd	nd
YDR237W	MRPL7	Mitochondrial ribosomal protein of the large subunit; MRPL7 produces both YmL5 and YmL7, which are two different modified forms of the same protein	mitochondrial	pet	pet	pet	0	0.75
YDR238C	SEC26	Essential beta-coat protein of the COPI coatomer; involved in ER-to-Golgi protein trafficking and maintenance of normal ER morphology; shares 43% sequence identity with mammalian beta-coat protein (beta-COP)	0	nd	nd	nd	nd	nd
YDR239C		Protein of unknown function; may interact with ribosomes, based on co-purification experiments	0	0	0	0	0	0
YDR240C	SNU56	Component of U1 snRNP required for mRNA splicing via spliceosome; yeast specific, no metazoan counterpart; interacts with mRNA in commitment complex	0	nd	nd	nd	nd	nd
YDR241W	BUD26	Dubious open reading frame; unlikely to encode a functional protein, based on available experimental and comparative sequence data; not conserved in closely related Saccharomyces species; 1% of ORF overlaps the verified gene SNU56; diploid mutant displays a weak budding pattern phenotype in a systematic assay	0	0	0	0	0	0
YDR242W	AMD2	Putative amidase	0	0	0	0	0	0
YDR243C	PRP28	RNA binding protein; involved in RNA isomerization at the 5' splice site and for exchange of U6 for U1 snRNA at the 5' splice site; similar to the RNA helicases of the DEAD-box family	0	nd	nd	nd	nd	nd
YDR244W	PEX5	Peroxisomal membrane signal receptor for peroxisomal matrix proteins; receptor for the C-terminal tripeptide signal sequence (PTS1) of peroxisomal matrix proteins; required for peroxisomal matrix protein import; also proposed to have PTS1-receptor independent functions	0	0	0	0	0	0
YDR245W	MNN10	Subunit of a Golgi mannosyltransferase complex; complex mediates elongation of the polysaccharide mannan backbone; membrane protein of the mannosyltransferase family; other members of the complex are Anp1p, Mnn9p, Mnn11p, and Hoc1p	0	0	0	0	0	0
YDR246W	TRS23	Core component of transport protein particle (TRAPP) complexes I-III; TRAPP complexes are related multimeric guanine nucleotide-exchange factor for the GTPase Ypt1p, regulating ER-Golgi traffic (TRAPPI), intra-Golgi traffic (TRAPPII), endosome-Golgi traffic (TRAPPII and III) and autophagy (TRAPPIII); human homolog is TRAPPC4	0	nd	nd	nd	nd	nd
YDR246W-A		Putative protein of unknown function; identified by fungal homology and RT-PCR	0	nd	0	0	0	0
YDR247W	VHS1	Cytoplasmic serine/threonine protein kinase; identified as a high-copy suppressor of the synthetic lethality of a sis2 sit4 double mutant, suggesting a role in G1/S phase progression; VHS1 has a paralog, SKS1, that arose from the whole genome duplication	0	0	0	0	0	0
YDR248C		Putative gluconokinase; sequence similarity to bacterial and human gluconokinase; green fluorescent protein (GFP)-fusion protein localizes to the cytoplasm; upregulated by deletion of the RNAP-II associated factor, PAF1	0	0	0	0	0	0
YDR249C		Putative protein of unknown function	0	0	0	0	0	0
YDR250C		Dubious open reading frame; unlikely to encode a functional protein, based on available experimental and comparative sequence data	0	0	0	0	0	0
YDR251W	PAM1	Essential protein of unknown function; exhibits variable expression during colony morphogenesis; overexpression permits survival without protein phosphatase 2A, inhibits growth, and induces a filamentous phenotype; PAM1 has a paralog, SVL3, that arose from the whole genome duplication	0	0	0	0	0	0
YDR252W	BTT1	Heterotrimeric nascent polypeptide-associated complex beta3 subunit; complex binds ribosomes via its beta-subunits in close proximity to nascent polypeptides; interacts with Caf130p of the CCR4-NOT complex; similar to human BTF3; BTT1 has a paralog, EGD1, that arose from the whole genome duplication	0	0	0	0	0	0
YDR253C	MET32	Zinc-finger DNA-binding transcription factor; involved in transcriptional regulation of the methionine biosynthetic genes; targets strong transcriptional activator Met4p to promoters of sulfur metabolic genes; feedforward loop exists in the regulation of genes controlled by Met4p and Met32p; lack of such a loop for MET31 may account for the differential actions of Met32p and Met31p; MET32 has a p…	0	0	0	0	0	0
YDR254W	CHL4	Outer kinetochore protein required for chromosome stability; involved in new kinetochore assembly and sister chromatid cohesion; forms a stable complex with Iml3p; peripheral component of the Ctf19 kinetochore complex that interacts with Ctf19p, Ctf3p, and Mif2p; required for the spindle assembly checkpoint; orthologous to human centromere constitutive-associated network (CCAN) subunit CENP-N and…	0	0	0	0	0	0
YDR255C	RMD5	Component of GID Complex that confers ubiquitin ligase (U3) activity; necessary for polyubiquitination and degradation of the gluconeogenic enzyme fructose-1,6-bisphosphatase; forms dimer with Fyv10p that is then recruited to GID Complex by Gid8p; also required for sporulation; conserved protein that has a degenerate RING finger domain	0	0	0	0	0	0
YDR256C	CTA1	Catalase A; breaks down hydrogen peroxide in the peroxisomal matrix formed by acyl-CoA oxidase (Pox1p) during fatty acid beta-oxidation	mitochondrial	0	0	0	0	0
YDR257C	RKM4	Ribosomal lysine methyltransferase; specific for monomethylation of Rpl42ap and Rpl42bp (lysine 55); nuclear SET-domain containing protein	0	0	0	0	0	0
YDR258C	HSP78	Oligomeric mitochondrial matrix chaperone; cooperates with Ssc1p in mitochondrial thermotolerance after heat shock; able to prevent the aggregation of misfolded proteins as well as resolubilize protein aggregates	mitochondrial	0	0	0	0	0
YDR259C	YAP6	Basic leucine zipper (bZIP) transcription factor; physically interacts with the Tup1-Cyc8 complex and recruits Tup1p to its targets; overexpression increases sodium and lithium tolerance; computational analysis suggests a role in regulation of expression of genes involved in carbohydrate metabolism; YAP6 has a paralog, CIN5, that arose from the whole genome duplication	0	0	0	0	0	0
YDR260C	SWM1	Subunit of the anaphase-promoting complex (APC); APC is an E3 ubiquitin ligase that regulates the metaphase-anaphase transition and exit from mitosis; required for activation of the daughter-specific gene expression and spore wall maturation	0	0	0	0	0	0
YDR261C	EXG2	Exo-1,3-beta-glucanase; involved in cell wall beta-glucan assembly; may be anchored to the plasma membrane via a glycosylphosphatidylinositol (GPI) anchor	mitochondrial	0	0	0	0	0
YDR262W		Putative protein of unknown function; green fluorescent protein (GFP)-fusion protein localizes to the vacuole and is induced in response to the DNA-damaging agent MMS; gene expression increases in response to Zymoliase treatment	0	0	0	0	0	0
YDR263C	DIN7	Mitochondrial nuclease functioning in DNA repair and replication; modulates the stability of the mitochondrial genome, induced by exposure to mutagens, also induced during meiosis at a time nearly coincident with commitment to recombination; DIN7 has a paralog, EXO1, that arose from the whole genome duplication	mitochondrial	0	0	0	0	0
YDR264C	AKR1	Palmitoyl transferase involved in protein palmitoylation; acts as a negative regulator of pheromone response pathway; required for endocytosis of pheromone receptors; involved in cell shape control; contains ankyrin repeats; AKR1 has a paralog, AKR2, that arose from the whole genome duplication; any of several human homologs encoding DHHC-type zinc fingers (ZDHHC) can complement temperature sensi…	0	0	pet	0	0	0.25
YDR265W	PEX10	Peroxisomal membrane E3 ubiquitin ligase; required for for Ubc4p-dependent Pex5p ubiquitination and peroxisomal matrix protein import; contains zinc-binding RING domain; mutations in human homolog cause various peroxisomal disorders	0	0	0	0	0	0
YDR266C	HEL2	RING finger ubiquitin ligase (E3); involved in ubiquitination and degradation of excess histones; interacts with Ubc4p and Rad53p; null mutant sensitive to hydroxyurea (HU); green fluorescent protein (GFP)-fusion protein localizes to the cytoplasm; computational analysis suggests a role as a transcription factor	0	0	0	0	0	0
YDR267C	CIA1	Component of cytosolic iron-sulfur protein assembly (CIA) machinery; acts at late step of Fe-S cluster assembly; forms CIA targeting complex with Cia2p and Met18p that directs Fe-S cluster incorporation and maturation of a subset of cytosolic and nuclear proteins involved in methionine biosynthesis, DNA replication and repair, transcription and telomere maintenance; contains WD40 repeats; human h…	0	nd	nd	nd	nd	nd
YDR268W	MSW1	Mitochondrial tryptophanyl-tRNA synthetase	mitochondrial	pet	pet	0	pet	0.75
YDR269C		Dubious open reading frame; unlikely to encode a functional protein, based on available experimental and comparative sequence data	0	0	0	pet	0	0.25
YDR270W	CCC2	Cu(+2)-transporting P-type ATPase; required for export of copper from the cytosol into an extracytosolic compartment; similar to human proteins involved in Menkes and Wilsons diseases; protein abundance increases in response to DNA replication stress; affects TBSV model (+)RNA virus replication by regulating copper metabolism; human homologs ATP7A and ATP7B both complement yeast null mutant	0	pet	0	pet	0	0.5
YDR271C		Dubious open reading frame; unlikely to encode a functional protein, based on available experimental and comparative sequence data; partially overlaps the verified ORF CCC2/YDR270W	0	0	0	pet	0	0.25
YDR272W	GLO2	Cytoplasmic glyoxalase II; catalyzes the hydrolysis of S-D-lactoylglutathione into glutathione and D-lactate; GLO2 has a paralog, GLO4, that arose from the whole genome duplication	0	0	0	0	0	0
YDR273W	DON1	Meiosis-specific component of the spindle pole body; subunit of the leading edge protein (LEP) complex (Ssp1-Ady3-Don1-Irc10) that forms a ring-like structure at the leading edge of the prospore membrane (PSM) during meiosis II; required for PSM growth and closure; DON1 has a paralog, CUE5, that arose from the whole genome	0	0	0	0	0	0
YDR274C		Putative protein of unknown function; conserved among S. cerevisiae strains; YDR274C is not an essential gene	0	0	0	0	0	0
YDR275W	BSC2	Protein of unknown function; ORF exhibits genomic organization compatible with a translational readthrough-dependent mode of expression; null mutant displays increased translation rate and increased readthrough of premature stop codons; BSC2 has a paralog, IRC23, that arose from the whole genome duplication	0	0	0	0	0	0
YDR276C	PMP3	Small plasma membrane protein; confers resistance to amphotericin B and is a potential target of this common antifungal drug; related to a family of plant polypeptides that are overexpressed under high salt concentration or low temperature; not essential for viability; deletion causes hyperpolarization of the plasma membrane potential	0	0	0	0	0	0
YDR277C	MTH1	Negative regulator of the glucose-sensing signal transduction pathway; required for repression of transcription by Rgt1p; interacts with Rgt1p and the Snf3p and Rgt2p glucose sensors; phosphorylated by Yck1p, triggering Mth1p degradation; MTH1 has a paralog, STD1, that arose from the whole genome duplication	0	0	0	0	0	0
YDR278C		Putative protein of unknown function; conserved among S. cerevisiae strains; YDR278C is not an essential gene	0	0	0	0	0	0
YDR279W	RNH202	Ribonuclease H2 subunit; required for RNase H2 activity; role in ribonucleotide excision repair; related to human AGS2 that causes Aicardi-Goutieres syndrome	0	0	0	0	0	0
YDR280W	RRP45	Exosome non-catalytic core component; involved in 3'-5' RNA processing and degradation in both the nucleus and the cytoplasm; has similarity to E. coli RNase PH and to human hRrp45p (PM/SCL-75, EXOSC9); protein abundance increases in response to DNA replication stress	0	nd	nd	nd	nd	nd
YDR281C	PHM6	Protein of unknown function; expression is regulated by phosphate levels	0	0	0	0	0	0
YDR282C	MRX10	Mitochondrial inner membrane protein of unknown function; associates with mitochondrial ribosome; localizes to the inner membrane with the C terminus facing the intermembrane space; ortholog of human RMND1, mutation in which is implicated in infantile encephaloneuromyopathy and defective mitochondrial translation	mitochondrial	0	0	0	0	0
YDR283C	GCN2	Protein kinase; phosphorylates the alpha-subunit of translation initiation factor eIF2 (Sui2p) in response to starvation; activated by uncharged tRNAs and the Gcn1p-Gcn20p complex; contributes to DNA damage checkpoint control	0	0	pet	0	0	0.25
YDR284C	DPP1	Diacylglycerol pyrophosphate (DGPP) phosphatase; zinc-regulated vacuolar membrane-associated lipid phosphatase, dephosphorylates DGPP to phosphatidate (PA) and Pi, then PA to diacylglycerol; involved in lipid signaling and cell metabolism	0	0	0	0	0	0
YDR285W	ZIP1	Transverse filament protein of the synaptonemal complex; required for normal levels of meiotic recombination and pairing between homologous chromosome during meiosis; required for meiotic recombination between non-allelc sites; potential Cdc28p substrate	0	0	0	0	0	0
YDR286C	MGP12	Putative protein of unknown function; predicted to have thiol-disulfide oxidoreductase active site	mitochondrial	0	0	0	0	0
YDR287W	INM2	Inositol monophosphatase; involved in biosynthesis of inositol; enzymatic activity requires magnesium ions and is inhibited by lithium and sodium ions; inm1 inm2 double mutant lacks inositol auxotrophy	0	0	0	0	0	0
YDR288W	NSE3	Component of the SMC5-SMC6 complex; this complex plays a key role in the removal of X-shaped DNA structures that arise between sister chromatids during DNA replication and repair; protein abundance increases in response to DNA replication stress	0	nd	nd	nd	nd	nd
YDR289C	RTT103	Protein involved in transcription termination by RNA polymerase II; interacts with exonuclease Rat1p and Rai1p; has an RPR domain (carboxy-terminal domain interacting domain); also involved in regulation of Ty1 transposition	0	0	0	0	0	0
YDR290W		Dubious open reading frame; unlikely to encode a functional protein, based on available experimental and comparative sequence data; partially overlaps the verified ORF RTT103	0	0	0	0	0	0
YDR291W	HRQ1	3'-5' DNA helicase that has DNA strand annealing activity; helicase activity is stimulated by fork structure and 3'-tail length of substrates; acts with Rad4p in nucleotide-excision repair; belongs to the widely conserved RecQ family of proteins which are involved in maintaining genomic integrity; similar to the human RecQ4p implicated in Rothmund-Thomson syndrome (RTS)	0	0	0	0	0	0
YDR292C	SRP101	Signal recognition particle (SRP) receptor alpha subunit; contain GTPase domains; involved in SRP-dependent protein targeting; interacts with the beta subunit, Srp102p	0	nd	nd	nd	nd	nd
YDR293C	SSD1	Translational repressor with a role in polar growth and wall integrity; regulated by Cbk1p phosphorylation to effect bud-specific translational control and localization of specific mRNAs; interacts with TOR pathway components; contains a functional N-terminal nuclear localization sequence and nucleocytoplasmic shuttling appears to be critical to Ssd1p function	0	0	0	0	0	0
YDR294C	DPL1	Dihydrosphingosine phosphate lyase; regulates intracellular levels of sphingolipid long-chain base phosphates (LCBPs), degrades phosphorylated long chain bases, prefers C16 dihydrosphingosine-l-phosphate as a substrate	0	0	0	0	0	0
YDR295C	HDA2	Subunit of the HDA1 histone deacetylase complex; possibly tetrameric trichostatin A-sensitive class II histone deacetylase complex contains Hda1p homodimer and an Hda2p-Hda3p heterodimer; involved in telomere maintenance; relocalizes to the cytosol in response to hypoxia	0	0	pet	0	0	0.25
YDR296W	MHR1	Mitochondrial ribosomal protein of the large subunit; also involved in homologous recombination in mitochondria; required for recombination-dependent mtDNA partitioning; involved in stimulation of mitochondrial DNA replication in response to oxidative stress	mitochondrial	pet	pet	pet	0	0.75
YDR297W	SUR2	Sphinganine C4-hydroxylase; catalyses the conversion of sphinganine to phytosphingosine in sphingolipid biosyntheis	0	0	0	0	0	0
YDR298C	ATP5	Subunit 5 of the stator stalk of mitochondrial F1F0 ATP synthase; F1F0 ATP synthase is a large, evolutionarily conserved enzyme complex required for ATP synthesis; homologous to bovine subunit OSCP (oligomycin sensitivity-conferring protein); phosphorylated	mitochondrial	pet	pet	pet	pet	1
YDR299W	BFR2	Component of the SSU and 90S preribosomes; involved in pre-18S rRNA processing; binds to U3 snoRNA and Mpp10p; multicopy suppressor of sensitivity to Brefeldin A; expression is induced during lag phase and also by cold shock	0	nd	nd	nd	nd	nd
YDR300C	PRO1	Gamma-glutamyl kinase; catalyzes the first step in proline biosynthesis; required for nitrogen starvation-induced ribophagy but not for nonselective autophagy; PRO1 has a paralog, YHR033W, that arose from the whole genome duplication	0	0	0	0	pet	0.25
YDR301W	CFT1	RNA-binding subunit of the mRNA cleavage and polyadenylation factor; involved in poly(A) site recognition and required for both pre-mRNA cleavage and polyadenylation, 51% sequence similarity with mammalian AAUAA-binding subunit of CPSF	0	nd	nd	nd	nd	nd
YDR302W	GPI11	ER membrane protein involved in a late step of GPI anchor assembly; involved in the addition of phosphoethanolamine to the multiply mannosylated glycosylphosphatidylinositol (GPI) intermediate; human PIG-Fp is a functional homolog	0	nd	nd	nd	nd	nd
YDR303C	RSC3	Component of the RSC chromatin remodeling complex; essential gene required for maintenance of proper ploidy and regulation of ribosomal protein genes and the cell wall/stress response; RSC3 has a paralog, RSC30, that arose from the whole genome duplication	0	nd	nd	nd	nd	nd
YDR304C	CPR5	Peptidyl-prolyl cis-trans isomerase (cyclophilin) of the ER; catalyzes the cis-trans isomerization of peptide bonds N-terminal to proline residues; transcriptionally induced in response to unfolded proteins in the ER; CPR5 has a paralog, CPR2, that arose from the whole genome duplication	0	0	0	0	0	0
YDR305C	HNT2	Dinucleoside triphosphate hydrolase; has similarity to the tumor suppressor FHIT and belongs to the histidine triad (HIT) superfamily of nucleotide-binding proteins	mitochondrial	0	0	0	0	0
YDR306C	PFU1	F-box protein that regulates pheromone-dependent morphogenesis; interacts with Sgt1p via a Leucine-Rich Repeat (LRR) domain	0	0	0	0	0	0
YDR307W	PMT7	Putative protein mannosyltransferase similar to Pmt1p; has a potential role in protein O-glycosylation	0	0	0	0	0	0
YDR308C	SRB7	Subunit of the RNA polymerase II mediator complex; associates with core polymerase subunits to form the RNA polymerase II holoenzyme; essential for transcriptional regulation; target of the global repressor Tup1p	0	nd	nd	nd	nd	nd
YDR309C	GIC2	Redundant rho-like GTPase Cdc42p effector; involved in initiation of budding and cellular polarization; interacts with Cdc42p via the Cdc42/Rac-interactive binding (CRIB) domain and with PI(4,5)P2 via a polybasic region; GIC2 has a paralog, GIC1, that arose from the whole genome duplication	0	0	0	0	0	0
YDR310C	SUM1	Transcriptional repressor that regulates middle-sporulation genes; required for mitotic repression of middle sporulation-specific genes; also acts as general replication initiation factor; involved in telomere maintenance, chromatin silencing; regulated by pachytene checkpoint	0	0	0	0	0	0
YDR311W	TFB1	Subunit of TFIIH and nucleotide excision repair factor 3 complexes; required for nucleotide excision repair, target for transcriptional activators; relocalizes to the cytosol in response to hypoxia	0	nd	nd	nd	nd	nd
YDR312W	SSF2	Protein required for ribosomal large subunit maturation; functionally redundant with Ssf1p; member of the Brix family; SSF2 has a paralog, SSF1, that arose from the whole genome duplication	0	0	0	0	0	0
YDR313C	PIB1	RING-type ubiquitin ligase of the endosomal and vacuolar membranes; binds phosphatidylinositol(3)-phosphate; contains a FYVE finger domain	0	0	0	0	0	0
YDR314C	RAD34	Protein involved in nucleotide excision repair (NER); homologous to RAD4	0	0	0	0	0	0
YDR315C	IPK1	Inositol 1,3,4,5,6-pentakisphosphate 2-kinase; nuclear protein required for synthesis of 1,2,3,4,5,6-hexakisphosphate (phytate), which is integral to cell function; has 2 motifs conserved in other fungi; ipk1 gle1 double mutant is inviable; human IPPK can complement ipk1 null mutant	0	0	0	0	0	0
YDR316W	OMS1	Protein integral to the mitochondrial membrane; has a conserved methyltransferase motif and is predicted to be an RNA methyltransferase; multicopy suppressor of respiratory defects caused by OXA1 mutations	mitochondrial	0	pet	0	0	0.25
YDR317W	HIM1	Protein of unknown function involved in DNA repair	0	0	0	0	0	0
YDR318W	MCM21	Component of the kinetochore sub-complex COMA; COMA (Ctf19p, Okp1p, Mcm21p, Ame1p) bridges kinetochore subunits in contact with centromeric DNA with subunits bound to microtubules during kinetochore assembly; involved in minichromosome maintenance; modified by sumoylation; orthologous to human centromere constitutive-associated network (CCAN) subunit CENP-O and fission yeast mal2	0	0	0	0	0	0
YDR319C	YFT2	Protein required for normal ER membrane biosynthesis; member of the highly conserved FIT family of proteins involved in triglyceride droplet biosynthesis and homologous to human FIT2; interacts with Sst2p and Hsp82p in high-throughput two-hybrid screens	0	0	0	0	0	0
YDR320C	SWA2	Auxilin-like protein involved in vesicular transport; clathrin-binding protein required for uncoating of clathrin-coated vesicles	0	0	0	0	0	0
YDR320C-A	DAD4	Essential subunit of the Dam1 complex (aka DASH complex); complex couples kinetochores to the force produced by MT depolymerization thereby aiding in chromosome segregation; is transferred to the kinetochore prior to mitosis	0	nd	nd	nd	nd	nd
YDR320W-B		Dubious open reading frame; unlikely to encode a functional protein, based on available experimental and comparative sequence data; overlaps the verified gene DAD4/YDR320C-A	0	nd	nd	nd	nd	nd
YDR321W	ASP1	Cytosolic L-asparaginase, involved in asparagine catabolism; catalyzes hydrolysis of L-asparagine to aspartic acid and ammonia; important enzyme for the treatment of acute lymphoblastic leukemia; has low glutaminase activity and dependence; synthesized constitutively	0	0	0	0	0	0
YDR322C-A	TIM11	Subunit e of mitochondrial F1F0-ATPase; ATPase is a large, evolutionarily conserved enzyme complex required for ATP synthesis; essential for the dimeric and oligomeric state of ATP synthase, which in turn determines the shape of inner membrane cristae	mitochondrial	nd	0	0	0	0
YDR322W	MRPL35	Mitochondrial ribosomal protein of the large subunit	mitochondrial	pet	0	0	pet	0.5
YDR323C	PEP7	Adaptor protein involved in vesicle-mediated vacuolar protein sorting; multivalent adaptor protein; facilitates vesicle-mediated vacuolar protein sorting by ensuring high-fidelity vesicle docking and fusion, which are essential for targeting of vesicles to the endosome; required for vacuole inheritance	0	pet	pet	0	0	0.5
YDR324C	UTP4	Subunit of U3-containing 90S preribosome and SSU processome complexes; involved in production of 18S rRNA and assembly of small ribosomal subunit; member of t-Utp subcomplex involved with transcription of 35S rRNA transcript; Small Subunit processome is also known as SSU processome	0	nd	nd	nd	nd	nd
YDR325W	YCG1	Subunit of the condensin complex; required for establishment and maintenance of chromosome condensation, chromosome segregation and chromatin binding by the complex; required for tRNA genes clustering at the nucleolus; required for replication slow zone breakage following Mec1p inactivation; transcription is cell cycle regulated, peaking in mitosis and declining in G1; protein is constitutively d…	0	nd	nd	nd	nd	nd
YDR326C	YSP2	Sterol-binding protein; has a probable role in retrograde transport of sterols from the plasma membrane to the ER; contains two StART-like domains that bind sterols and a GRAM domain; co-localizes to puncta in the cortical ER with Sip3p; one of six StART-like domain-containing proteins in yeast that may be involved in sterol transfer between intracellular membranes; conserved across eukaryotes	mitochondrial	0	0	0	0	0
YDR327W		Dubious open reading frame; unlikely to encode a functional protein, based on available experimental and comparative sequence data; partially overlaps the verified gene SKP1	0	nd	nd	nd	nd	nd
YDR328C	SKP1	Evolutionarily conserved kinetochore protein; part of multiple protein complexes, including the SCF ubiquitin ligase complex, the CBF3 complex that binds centromeric DNA, and the RAVE complex that regulates assembly of the V-ATPase; protein abundance increases in response to DNA replication stress	0	nd	nd	nd	nd	nd
YDR329C	PEX3	Peroxisomal membrane protein (PMP); required for proper localization and stability of PMPs; anchors peroxisome retention factor Inp1p at the peroxisomal membrane; interacts with Pex19p	0	0	0	0	0	0
YDR330W	UBX5	UBX domain-containing protein that interacts with Cdc48p; ubiquitin regulatory X is also known as UBX	0	0	0	0	0	0
YDR331W	GPI8	ER membrane glycoprotein subunit of the GPI transamidase complex; adds glycosylphosphatidylinositol (GPI) anchors to newly synthesized proteins; human PIG-K protein is a functional homolog	0	nd	nd	nd	nd	nd
YDR332W	IRC3	Double-stranded DNA-dependent helicase of the DExH/D-box family; required for maintenance of the mitochondrial (mt) genome; null mutant accumulates double-stranded breaks in mt DNA; localizes to the mt matrix	mitochondrial	pet	pet	0	0	0.5
YDR333C	RQC1	Component of the ribosome quality control complex (RQC); RQC (Rqc1p-Rkr1p-Tae2p-Cdc48p-Npl4p-Ufd1p) is a ribosome-bound complex required for the degradation of polypeptides arising from stalled translation; required along with Rkr1p for recruitment of the Cdc48p-Npl4p-Ufd1p AAA ATPase complex to the RQC	0	0	0	0	0	0
YDR334W	SWR1	Swi2/Snf2-related ATPase; structural component of the SWR1 complex, which exchanges histone variant H2AZ (Htz1p) for chromatin-bound histone H2A; relocalizes to the cytosol in response to hypoxia; chronological aging factor that mediates lifespan extension by dietary restriction	0	0	0	0	0	0
YDR335W	MSN5	Karyopherin; involved in nuclear import and export of proteins, including import of replication protein A and export of Far1p and transcription factors Swi5p, Swi6p, Msn2p, and Pho4p; required for re-export of mature tRNAs after their retrograde import from the cytoplasm; exportin-5 homolog	0	0	0	0	0	0
YDR336W	MRX8	Protein that associates with mitochondrial ribosome; sumoylated under stress conditions in a genome wide study; YDR336W is not an essential gene	mitochondrial	0	0	0	0	0
YDR337W	MRPS28	Mitochondrial ribosomal protein of the small subunit	mitochondrial	pet	pet	pet	0	0.75
YDR338C		Putative protein of unknown function; member of the multi-drug and toxin extrusion (MATE) family of the multidrug/oligosaccharidyl-lipid/polysaccharide (MOP) exporter superfamily	0	0	0	0	0	0
YDR339C	FCF1	Putative PINc domain nuclease; required for early cleavages of 35S pre-rRNA and maturation of 18S rRNA; component of the SSU (small subunit) processome involved in 40S ribosomal subunit biogenesis; copurifies with Faf1p	0	nd	nd	nd	nd	nd
YDR340W		Putative protein of unknown function	0	0	0	0	0	0
YDR341C		Arginyl-tRNA synthetase; the authentic, non-tagged protein is detected in highly purified mitochondria in high-throughput studies; YDR341C has a paralog, MSR1, that arose from the whole genome duplication	0	nd	nd	nd	nd	nd
YDR342C	HXT7	High-affinity glucose transporter; member of the major facilitator superfamily, nearly identical to Hxt6p, expressed at high basal levels relative to other HXTs, expression repressed by high glucose levels; HXT7 has a paralog, HXT4, that arose from the whole genome duplication	0	nd	nd	nd	nd	nd
YDR343C	HXT6	High-affinity glucose transporter; member of the major facilitator superfamily, nearly identical to Hxt7p, expressed at high basal levels relative to other HXTs, repression of expression by high glucose requires SNF3; HXT6 has a paralog, HXT1, that arose from the whole genome duplication	0	nd	nd	nd	nd	nd
YDR344C		Putative protein of unknown function; conserved among S. cerevisiae strains	0	0	0	0	0	0
YDR345C	HXT3	Low affinity glucose transporter of the major facilitator superfamily; expression is induced in low or high glucose conditions; HXT3 has a paralog, HXT5, that arose from the whole genome duplication	0	0	0	0	0	0
YDR346C	SVF1	Protein with a potential role in cell survival pathways; required for the diauxic growth shift; expression in mammalian cells increases survival under conditions inducing apoptosis; mutant has increased aneuploidy tolerance	0	0	0	0	0	0
YDR347W	MRP1	Mitochondrial ribosomal protein of the small subunit; MRP1 exhibits genetic interactions with PET122, encoding a COX3-specific translational activator, and with PET123, encoding a small subunit mitochondrial ribosomal protein	mitochondrial	pet	0	pet	pet	0.75
YDR348C	PAL1	Protein of unknown function thought to be involved in endocytosis; physically interacts with Ede1p and is found at endocytic sites at cell periphery during early stages of endocytosis; green fluorescent protein (GFP)-fusion protein localizes to bud neck; potential Cdc28p substrate; similar to S. pombe Pal1 protein; relocalizes from bud neck to cytoplasm upon DNA replication stress; PAL1 has a par…	0	0	0	0	0	0
YDR349C	YPS7	Putative GPI-anchored aspartic protease; member of the yapsin family of proteases involved in cell wall growth and maintenance; located in the cytoplasm and endoplasmic reticulum	mitochondrial	0	0	0	0	0
YDR350C	ATP22	Specific translational activator for the mitochondrial ATP6 mRNA; Atp6p encodes a subunit of F1F0 ATP synthase; localized to the mitochondrial inner membrane	mitochondrial	pet	0	pet	pet	0.75
YDR351W	SBE2	Protein required for bud growth; involved in transport of cell wall components from the Golgi to the cell surface; SBE2 has a paralog, SBE22, that arose from the whole genome duplication	0	0	0	0	0	0
YDR352W	YPQ2	Putative vacuolar membrane transporter for cationic amino acids; likely contributes to amino acid homeostasis by exporting cationic amino acids from the vacuole; member of the PQ-loop family, with seven transmembrane domains; mutant phenotype is functionally complemented by rat PQLC2 vacuolar transporter	0	0	0	0	0	0
YDR353W	TRR1	Cytoplasmic thioredoxin reductase; key regulatory enzyme that determines the redox state of the thioredoxin system, which acts as a disulfide reductase system and protects cells against both oxidative and reductive stress; protein abundance increases in response to DNA replication stress; TRR1 has a paralog, TRR2, that arose from the whole genome duplication	mitochondrial	nd	nd	nd	nd	nd
YDR354C-A		Dubious open reading frame; unlikely to encode a functional protein, based on available experimental and comparative sequence data; completely overlaps TRP4; identified by gene-trapping, microarray-based expression analysis, and genome-wide homology searching	0	nd	nd	nd	nd	nd
YDR354W	TRP4	Anthranilate phosphoribosyl transferase; transferase of the tryptophan biosynthetic pathway; catalyzes the phosphoribosylation of anthranilate; subject to the general control system of amino acid biosynthesis	0	0	0	0	0	0
YDR355C		Dubious open reading frame; unlikely to encode a functional protein, based on available experimental and comparative sequence data; partially overlaps the verified essential ORF SPC110/YDR356W	0	nd	nd	nd	nd	nd
YDR356W	SPC110	Inner plaque spindle pole body (SPB) component; ortholog of human kendrin; gamma-tubulin small complex (gamma-TuSC) receptor that interacts with Spc98p to recruit the complex to the nuclear side of the SPB, connecting nuclear microtubules to the SPB; promotes gamma-TuSC assembly and oligomerization to initiate microtubule nucleation; interacts with Tub4p-complex and calmodulin; phosphorylated by …	0	nd	nd	nd	nd	nd
YDR357C	CNL1	Subunit of the BLOC-1 complex involved in endosomal maturation; interacts with Msb3p; null mutant is sensitive to drug inducing secretion of vacuolar cargo; green fluorescent protein (GFP)-fusion protein localizes to the cytoplasm	0	0	0	0	0	0
YDR358W	GGA1	Golgi-localized protein with homology to gamma-adaptin; interacts with and regulates Arf1p and Arf2p in a GTP-dependent manner in order to facilitate traffic through the late Golgi; GGA1 has a paralog, GGA2, that arose from the whole genome duplication	0	0	0	0	0	0
YDR359C	EAF1	Component of the NuA4 histone acetyltransferase complex; acts as a platform for assembly of NuA4 subunits into the native complex; required for initiation of pre-meiotic DNA replication, likely due to its requirement for expression of IME1	0	0	0	0	0	0
YDR360W	OPI7	Dubious open reading frame; unlikely to encode a functional protein, based on available experimental and comparative sequence data; partially overlaps verified gene VID21/YDR359C	0	0	0	0	0	0
YDR361C	BCP1	Essential protein involved in nuclear export of Mss4p; Mss4p is a lipid kinase that generates phosphatidylinositol 4,5-biphosphate and plays a role in actin cytoskeleton organization and vesicular transport	0	nd	nd	nd	nd	nd
YDR362C	TFC6	Subunit of RNA polymerase III transcription initiation factor complex; one of six subunits of RNA polymerase III transcription initiation factor complex (TFIIIC); part of TFIIIC TauB domain that binds BoxB promoter sites of tRNA and other genes; cooperates with Tfc3p in DNA binding; human homolog is TFIIIC-110	0	nd	nd	nd	nd	nd
YDR363W	ESC2	Sumo-like domain protein; prevents accumulation of toxic intermediates during replication-associated recombinational repair; roles in silencing, lifespan, chromatid cohesion and the intra-S-phase DNA damage checkpoint; RENi family member	0	0	0	0	0	0
YDR363W-A	SEM1	19S proteasome regulatory particle lid subcomplex component; role in Ub-dependent proteolysis and proteasome stability; involved in TREX-2 mediated mRNA export, and in the prevention of transcription-associated genome instability; ubiquitinated by Nedd4-like E3-ligase, Rsp5p; human ortholog DSS1, a BRCA1 binding protein implicated in cancer, complements the yeast null; drives trinucleotide repeat…	0	0	0	0	0	0
YDR364C	CDC40	Pre-mRNA splicing factor; important for catalytic step II of pre-mRNA splicing and plays a role in cell cycle progression, particularly at the G1/S phase transition; required for DNA synthesis during mitosis and meiosis; has WD repeats; thermosensitivity of the cdc40 null mutant is functionally complemented by a chimeric construct containing the N-terminal 156 amino acids of yeast Cdc40p fused to…	0	0	pet	pet	0	0.5
YDR365C	ESF1	Nucleolar protein involved in pre-rRNA processing; depletion causes severely decreased 18S rRNA levels	0	nd	nd	nd	nd	nd
YDR366C		Putative protein of unknown function	0	nd	nd	nd	nd	nd
YDR367W	KEI1	Component of inositol phosphorylceramide (IPC) synthase; forms a complex with Aur1p and regulates its activity; required for IPC synthase complex localization to the Golgi; post-translationally processed by Kex2p; KEI1 is an essential gene	0	nd	nd	nd	nd	nd
YDR368W	YPR1	NADPH-dependent aldo-keto reductase; reduces multiple substrates including 2-methylbutyraldehyde and D,L-glyceraldehyde, expression is induced by osmotic and oxidative stress; functionally redundant with other aldo-keto reductases; protein abundance increases in response to DNA replication stress; YPR1 has a paralog, GCY1, that arose from the whole genome duplication; human homolog AKR1B1 can com…	0	0	0	0	0	0
YDR369C	XRS2	Protein required for DNA repair; component of the Mre11 complex, which is involved in double strand breaks, meiotic recombination, telomere maintenance, and checkpoint signaling	0	0	0	0	0	0
YDR370C	DXO1	mRNA 5'-end-capping quality-control protein; has distributive, 5'-3' exoRNase activity; similar to Rai1p;	0	0	0	0	0	0
YDR371C-A		Dubious open reading frame; unlikely to encode a functional protein, based on available experimental and comparative sequence data; completely overlaps the uncharacterized gene CTS2/YDR371W; identified by expression profiling and mass spectrometry	0	nd	nd	nd	nd	nd
YDR371W	CTS2	Putative chitinase; functionally complements A. gossypii cts2 mutant sporulation defect	0	0	0	0	0	0
YDR372C	VPS74	Golgi phosphatidylinositol-4-kinase effector and PtdIns4P sensor; interacts with the cytosolic domains of cis and medial glycosyltransferases, and in the PtdIns4P-bound state mediates the targeting of these enzymes to the Golgi; interacts with the catalytic domain of Sac1p, the major cellular PtdIns4P phosphatase, to direct dephosphosphorylation of the Golgi pool of PtdIns4P; tetramerization requ…	0	0	0	0	0	0
YDR373W	FRQ1	N-myristoylated calcium-binding protein; may have a role in intracellular signaling through its regulation of the phosphatidylinositol 4-kinase Pik1p; member of the recoverin/frequenin branch of the EF-hand superfamily; human NCS1 functionally complements the heat sensitivity of a frq1 ts mutant	0	nd	nd	nd	nd	nd
YDR374C	PHO92	Posttranscriptional regulator of phosphate metabolism; facilitates PHO4 mRNA degradation by interacting with Pop2p; regulates PHO4 mRNA stability by binding to PHO4's 3'UTR in a phosphate-dependent manner; contains highly conserved YTH (YT521-B Homology) domain that exhibits RNA-binding activity; human homolog YTHDF2 can complement yeast null mutant	0	0	0	0	0	0
YDR374W-A	WIP1	Kinetochore localized protein of unknown function; interacts with Cnn1p (CENP-T); orthologous to human centromere constitutive-associated network (CCAN) subunit CENP-W and fission yeast new1	0	nd	nd	nd	nd	nd
YDR375C	BCS1	Protein translocase and chaperone required for Complex III assembly; member of the AAA ATPase family; forms a homo-oligomeric complex in the mitochondrial inner membrane that translocates the C-terminal domain of Rip1p from the matrix across the inner membrane and delivers it to an assembly intermediate of respiratory Complex III; also required for assembly of the Qcr10p subunit; mutation is func…	mitochondrial	pet	0	pet	pet	0.75
YDR376W	ARH1	Oxidoreductase of the mitochondrial inner membrane; involved in cytoplasmic and mitochondrial iron homeostasis and required for activity of Fe-S cluster-containing enzymes; one of the few mitochondrial proteins essential for viability	mitochondrial	nd	nd	nd	nd	nd
YDR377W	ATP17	Subunit f of the F0 sector of mitochondrial F1F0 ATP synthase; F1F0 ATP synthase is a large, evolutionarily conserved enzyme complex required for ATP synthesis	mitochondrial	pet	pet	pet	pet	1
YDR378C	LSM6	Lsm (Like Sm) protein; part of heteroheptameric complexes (Lsm2p-7p and either Lsm1p or 8p): cytoplasmic Lsm1p complex involved in mRNA decay; nuclear Lsm8p complex part of U6 snRNP and possibly involved in processing tRNA, snoRNA, and rRNA	0	0	pet	0	0	0.25
YDR379C-A	SDH6	Mitochondrial protein involved in assembly of succinate dehydrogenase; has a role in maturation of the Sdh2p subunit; member of the LYR protein family; mutations in human ortholog SDHAF1 are associated with infantile leukoencephalopathy	mitochondrial	nd	0	0	0	0
YDR379W	RGA2	GTPase-activating protein for polarity-establishment protein Cdc42p; implicated in control of septin organization, pheromone response, and haploid invasive growth; regulated by Pho85p and Cdc28p; RGA2 has a paralog, RGA1, that arose from the whole genome duplication	0	0	0	0	0	0
YDR380W	ARO10	Phenylpyruvate decarboxylase; catalyzes decarboxylation of phenylpyruvate to phenylacetaldehyde, which is the first specific step in the Ehrlich pathway; involved in protein N-terminal Met and Ala catabolism	0	0	0	0	0	0
YDR381C-A	COI1	Mitochondrial assembly factor; important for assembly of bc1 complex (complex III), cytochrome oxidase (complex IV), and their supercomplexes; localizes to mitochondrial outer membrane	mitochondrial	nd	nd	nd	nd	nd
YDR381W	YRA1	Nuclear polyadenylated RNA-binding protein; required for export of poly(A)+ mRNA from the nucleus; proposed to couple mRNA export with 3' end processing via its interactions with Mex67p and Pcf11p; interacts with DBP2; inhibits the helicase activity of Dbp2; functionally redundant with Yra2p, another REF family member	0	nd	nd	nd	nd	nd
YDR382W	RPP2B	Ribosomal protein P2 beta; a component of the ribosomal stalk, which is involved in the interaction between translational elongation factors and the ribosome; free (non-ribosomal) P2 stimulates the phosphorylation of the eIF2 alpha subunit (Sui2p) by Gcn2p; regulates the accumulation of P1 (Rpp1Ap and Rpp1Bp) in the cytoplasm	0	0	0	0	0	0
YDR383C	NKP1	Central kinetochore protein and subunit of the Ctf19 complex; mutants have elevated rates of chromosome loss; orthologous to fission yeast kinetochore protein fta4	0	0	0	0	0	0
YDR384C	ATO3	Plasma membrane protein, putative ammonium transporter; regulation pattern suggests a possible role in export of ammonia from the cell; phosphorylated in mitochondria; member of the TC 9.B.33 YaaH family of putative transporters	0	0	0	0	0	0
YDR385W	EFT2	Elongation factor 2 (EF-2), also encoded by EFT1; catalyzes ribosomal translocation during protein synthesis; contains diphthamide, the unique posttranslationally modified histidine residue specifically ADP-ribosylated by diphtheria toxin; EFT2 has a paralog, EFT1, that arose from the whole genome duplication	0	0	0	0	0	0
YDR386W	MUS81	Subunit of structure-specific Mms4p-Mus81p endonuclease; cleaves branched DNA; involved in DNA repair, replication fork stability, and joint molecule formation/resolution during meiotic recombination; promotes template switching during break-induced replication (BIR), causing non-reciprocal translocations (NRTs); helix-hairpin-helix protein; phosphorylation of non-catalytic subunit Mms4p by Cdc28…	0	0	0	0	0	0
YDR387C	CIN10	Putative transporter; member of the sugar porter family; non-essential gene; overexpression results in elevated colony sectoring, an indicator of chromosomal instability	0	0	0	0	0	0
YDR388W	RVS167	Calmodulin-binding actin-associated protein; roles in endocytic membrane tabulation and constriction, and exocytosis; N-BAR domain protein that interacts with Rvs161p to regulate actin cytoskeleton, endocytosis, and viability following starvation or osmotic stress; recruited to bud tips by Gyl1p and Gyp5p during polarized growth; homolog of mammalian amphiphysin	0	pet	pet	0	0	0.5
YDR389W	SAC7	GTPase activating protein (GAP) for Rho1p; regulator of a Tor2p-mediated, Rho1p GTPase switch that controls organization of the actin cytoskeleton; negative regulator of the RHO1-PKC1-MAPK cell integrity (CWI) and membrane fluidity homeostasis signaling pathways; potential Cdc28p substrate; SAC7 has a paralog, BAG7, that arose from the whole genome duplication	0	0	0	0	0	0
YDR390C	UBA2	Subunit of heterodimeric nuclear SUMO activating enzyme E1 with Aos1p; activates Smt3p (SUMO) before its conjugation to proteins (sumoylation), which may play a role in protein targeting; essential for viability	0	nd	nd	nd	nd	nd
YDR391C		Putative protein of unknown function; possibly involved in zinc homeostasis; Bdf1p-dependent transcription induced by salt stress; green fluorescent protein (GFP)-fusion protein localizes to both the cytoplasm and the nucleus	0	0	0	0	0	0
YDR392W	SPT3	Subunit of the SAGA and SAGA-like transcriptional regulatory complexes; interacts with Spt15p to activate transcription of some RNA polymerase II-dependent genes, also functions to inhibit transcription at some promoters; relocalizes to the cytosol in response to hypoxia	0	0	pet	0	0	0.25
YDR393W	SHE9	Protein required for normal mitochondrial morphology; mitochondrial inner membrane protein; may be involved in fission of the inner membrane; forms a homo-oligomeric complex	mitochondrial	0	0	0	0	0
YDR394W	RPT3	ATPase of the 19S regulatory particle of the 26S proteasome; one of ATPases of the regulatory particle; involved in the degradation of ubiquitinated substrates; substrate of N-acetyltransferase B	0	nd	nd	nd	nd	nd
YDR395W	SXM1	Nuclear transport factor (karyopherin); involved in protein transport between the cytoplasm and nucleoplasm; similar to Nmd5p, Cse1p, Lph2p, and the human cellular apoptosis susceptibility protein, CAS1	0	0	0	0	0	0
YDR396W		Dubious open reading frame unlikely to encode a functional protein; extensively overlaps essential NCB2 gene encoding the beta subunit of the NC2 dimeric histone-fold complex	0	nd	nd	nd	nd	nd
YDR397C	NCB2	Subunit of a heterodimeric NC2 transcription regulator complex; complex binds to TBP and can repress transcription by preventing preinitiation complex assembly or stimulate activated transcription; homologous to human NC2beta; complex also includes Bur6p	0	nd	nd	nd	nd	nd
YDR398W	UTP5	Subunit of U3-containing Small Subunit (SSU) processome complex; involved in production of 18S rRNA and assembly of small ribosomal subunit	0	nd	nd	nd	nd	nd
YDR399W	HPT1	Dimeric hypoxanthine-guanine phosphoribosyltransferase; catalyzes the transfer of the phosphoribosyl portion of 5-phosphoribosyl-alpha-1-pyrophosphate to a purine base (either guanine or hypoxanthine) to form pyrophosphate and a purine nucleotide (either guanosine monophosphate or inosine monophosphate); mutations in the human homolog HPRT1 can cause Lesch-Nyhan syndrome and Kelley-Seegmiller syn…	0	0	0	0	0	0
YDR400W	URH1	Uridine nucleosidase (uridine-cytidine N-ribohydrolase); cleaves N-glycosidic bonds in nucleosides; involved in the pyrimidine salvage and nicotinamide riboside salvage pathways	0	0	0	0	0	0
YDR401W		Dubious open reading frame; unlikely to encode a functional protein, based on available experimental and comparative sequence data	0	0	0	0	0	0
YDR402C	DIT2	N-formyltyrosine oxidase; sporulation-specific microsomal enzyme involved in the production of N,N-bisformyl dityrosine required for spore wall maturation, homologous to cytochrome P-450s; SWAT-GFP and mCherry fusion proteins localize to the endoplasmic reticulum and vacuole respectively	0	0	0	0	0	0
YDR403W	DIT1	Sporulation-specific enzyme required for spore wall maturation; involved in the production of a soluble LL-dityrosine-containing precursor of the spore wall; transcripts accumulate at the time of prospore enclosure	0	0	0	0	0	0
YDR404C	RPB7	RNA polymerase II subunit B16; forms dissociable heterodimer with Rpb4p; Rpb4/7 dissociates from RNAPII as Ser2 CTD phosphorylation increases; Rpb4/7 regulates cellular lifespan via mRNA decay process; involved in recruitment of 3'-end processing factors to transcribing RNA polymerase II complex, export of mRNA to cytoplasm under stress conditions; also involved in translation initiation	0	nd	nd	nd	nd	nd
YDR405W	MRP20	Mitochondrial ribosomal protein of the large subunit	mitochondrial	pet	pet	0	pet	0.75
YDR406W	PDR15	Plasma membrane ATP binding cassette (ABC) transporter; multidrug transporter and general stress response factor implicated in cellular detoxification; regulated by Pdr1p, Pdr3p and Pdr8p; promoter contains a PDR responsive element; PDR15 has a paralog, PDR5, that arose from the whole genome duplication	mitochondrial	0	0	0	0	0
YDR406W-A		Dubious open reading frame unlikely to encode a functional protein; identified by fungal homology and RT-PCR	0	nd	nd	nd	nd	nd
YDR407C	TRS120	Component of transport protein particle (TRAPP) complex II; TRAPPII is a multimeric guanine nucleotide-exchange factor for the GTPase Ypt1p, regulating intra-Golgi and endosome-Golgi traffic	0	nd	nd	nd	nd	nd
YDR408C	ADE8	Phosphoribosyl-glycinamide transformylase; catalyzes a step in the 'de novo' purine nucleotide biosynthetic pathway	0	0	0	0	0	0
YDR409W	SIZ1	SUMO E3 ligase; promotes attachment of small ubiquitin-related modifier sumo (Smt3p) to primarily cytoplasmic proteins; regulates Rsp5p ubiquitin ligase activity and is in turn itself regulated by Rsp5p; required for sumoylation of septins and histone H3 variant Cse4p, a prerequisite for STUbL-mediated Ub-dependent degradation; localizes to the septin ring; acts as an adapter between E2, Ubc9p an…	0	0	0	0	0	0
YDR410C	STE14	Farnesyl cysteine-carboxyl methyltransferase; mediates the carboxyl methylation step during C-terminal CAAX motif processing of a-factor and RAS proteins in the endoplasmic reticulum, localizes to the ER membrane	0	nd	0	0	0	0
YDR411C	DFM1	Endoplasmic reticulum (ER) localized protein; involved in ER-associated protein degradation (ERAD), ER stress, and homeostasis; interacts with components of ERAD-L and ERAD-C and Cdc48p; derlin-like family member similar to Der1p	0	0	0	0	0	0
YDR412W	RRP17	Component of the pre-60S pre-ribosomal particle; required for cell viability under standard (aerobic) conditions but not under anaerobic conditions; exonuclease required for 5' end processing of pre-60S ribosomal RNA	0	nd	nd	nd	nd	nd
YDR413C		Dubious open reading frame; unlikely to encode a functional protein, based on available experimental and comparative sequence data; overlaps the essential uncharacterized ORF YDR412W that is implicated in rRNA processing	0	nd	nd	nd	nd	nd
YDR414C	ERD1	Predicted membrane protein required for lumenal ER protein retention; mutants secrete the endogenous ER protein, BiP (Kar2p)	0	0	0	0	0	0
YDR415C		Putative aminopeptidase; SWAT-GFP fusion protein localizes to the endoplasmic reticulum and vacuole, while mCherry fusion localizes to the vacuole	0	0	0	0	0	0
YDR416W	SYF1	Member of the NineTeen Complex (NTC); that contains Prp19p and stabilizes U6 snRNA in catalytic forms of the spliceosome containing U2, U5, and U6 snRNAs; null mutant has splicing defect and arrests in G2/M; relocalizes to the cytosol in response to hypoxia; homologs in human and C. elegans	0	nd	nd	nd	nd	nd
YDR417C		Dubious open reading frame; unlikely to encode a functional protein, based on available experimental and comparative sequence data; partially overlaps the verified ORF RPL12B/YDR418W	0	0	0	0	0	0
YDR418W	RPL12B	Ribosomal 60S subunit protein L12B; rpl12a rpl12b double mutant exhibits slow growth and slow translation; homologous to mammalian ribosomal protein L12 and bacterial L11; RPL12B has a paralog, RPL12A, that arose from the whole genome duplication	0	0	0	0	0	0
YDR419W	RAD30	DNA polymerase eta; involved in translesion synthesis during post-replication repair; catalyzes the synthesis of DNA opposite cyclobutane pyrimidine dimers and other lesions; involved in formation of post-replicative damage-induced genome-wide cohesion; may also have a role in protection against mitochondrial mutagenesis; mutations in human pol eta are responsible for XPV	mitochondrial	0	0	0	0	0
YDR420W	HKR1	Mucin family member that functions as an osmosensor in the HOG pathway; large, highly glycosylated protein that functions redundantly with Msb2p in Sho1p-mediated osmostresss induction of the HOG signaling pathway; cytoplasmic domain interacts with Ahk1p a scaffold protein that prevents cross talk with the Kss1p MAPK of the filamentous growth pathway; mutant displays defects in beta-1,3 glucan sy…	0	0	0	0	0	0
YDR421W	ARO80	Zinc finger transcriptional activator of the Zn2Cys6 family; activates transcription of aromatic amino acid catabolic genes in the presence of aromatic amino acids	0	0	0	0	0	0
YDR422C	SIP1	Alternate beta-subunit of the Snf1p kinase complex; may confer substrate specificity; vacuolar protein containing KIS (Kinase-Interacting Sequence) and ASC (Association with Snf1 kinase Complex) domains involved in protein interactions	0	0	0	0	0	0
YDR423C	CAD1	AP-1-like basic leucine zipper (bZIP) transcriptional activator; involved in stress responses, iron metabolism, and pleiotropic drug resistance; controls a set of genes involved in stabilizing proteins; binds consensus sequence TTACTAA; CAD1 has a paralog, YAP1, that arose from the whole genome duplication	0	0	0	0	0	0
YDR424C	DYN2	Cytoplasmic light chain dynein, microtubule motor protein; required for intracellular transport and cell division; involved in mitotic spindle positioning; forms complex with dynein intermediate chain Pac11p that promotes Dyn1p homodimerization, potentiates motor processivity; Dyn2p-Pac11p complex important for interaction of dynein motor complex with dynactin complex; acts as molecular glue to d…	0	0	0	0	0	0
YDR425W	SNX41	Sorting nexin; involved in the retrieval of late-Golgi SNAREs from the post-Golgi endosome to the trans-Golgi network; interacts with Snx4p	0	0	0	0	0	0
YDR426C		Dubious open reading frame; unlikely to encode a functional protein, based on available experimental and comparative sequence data; partially overlaps the verified ORF SNX41	0	0	0	0	0	0
YDR427W	RPN9	Non-ATPase regulatory subunit of the 26S proteasome; similar to putative proteasomal subunits in other species; null mutant is temperature sensitive and exhibits cell cycle and proteasome assembly defects; protein abundance increases in response to DNA replication stress; relocalizes to the cytosol in response to hypoxia	0	nd	nd	nd	nd	nd
YDR428C	BNA7	Formylkynurenine formamidase; involved in the de novo biosynthesis of NAD from tryptophan via kynurenine	0	0	0	0	0	0
YDR429C	TIF35	eIF3g subunit of the eukaryotic translation initiation factor 3 (eIF3); subunit of the core complex of eIF3; is essential for translation; stimulates resumption of ribosomal scanning during translation reinitiation; eIF3 is also involved in programmed stop codon readthrough	0	nd	nd	nd	nd	nd
YDR430C	CYM1	Lysine-specific metalloprotease of the pitrilysin family; metalloprotease of the intermembrane space; degrades proteins and presequence peptides cleaved from imported proteins; required for normal mitochondrial morphology	mitochondrial	0	0	0	0	0
YDR431W		Dubious open reading frame; unlikely to encode a functional protein, based on available experimental and comparative sequence data	0	0	0	0	0	0
YDR432W	NPL3	RNA-binding protein; promotes elongation, regulates termination, and carries poly(A) mRNA from nucleus to cytoplasm; represses translation initiation by binding eIF4G; required for pre-mRNA splicing; interacts with E3 ubiquitin ligase Bre1p, linking histone ubiquitination to mRNA processing; may have role in telomere maintenance; dissociation from mRNAs promoted by Mtr10p; phosphorylated by Sky1p…	0	0	0	0	0	0
YDR433W		Dubious open reading frame; unlikely to encode a functional protein, based on available experimental and comparative sequence data	0	0	0	0	0	0
YDR434W	GPI17	Transmembrane protein; subunit of the glycosylphosphatidylinositol transamidase complex that adds GPIs to newly synthesized proteins; human PIG-S homolog	0	nd	nd	nd	nd	nd
YDR435C	PPM1	Carboxyl methyltransferase; methylates the C terminus of the protein phosphatase 2A catalytic subunit (Pph21p or Pph22p), which is important for complex formation with regulatory subunits; required for methionine to inhibit autophagy and promote growth	0	0	0	0	0	0
[truncated: 5,135 more rows]
